# Supplementary material for: The global health burden of pediatric chronic kidney disease: An analysis of the Global Burden of Disease database from 1990 to 2021
Source: PLoS One. 2025 May 27;20(5):e0323257. doi: 10.1371/journal.pone.0323257 (PMC12111535; doi:10.1371/journal.pone.0323257)
Supplement: S1 File — (XLSX) [file pone.0323257.s001.xlsx]

## Sheet: GBD data regions all data
measure_name	location_name	sex_name	age_name	cause_name	metric_name	year	val	upper	lower
Deaths	America	Male	<20 years	Chronic kidney disease due to hypertension	Rate	1980	0.00461732	0.0089277	0.0020198
Deaths	America	Female	<20 years	Chronic kidney disease due to hypertension	Rate	1980	0.00405059	0.00764464	0.00186264
Deaths	America	Both	<20 years	Chronic kidney disease due to hypertension	Rate	1980	0.00433997	0.00819939	0.00194844
Deaths	America	Male	10-19 years	Chronic kidney disease due to hypertension	Rate	1980	0.00851573	0.0164654	0.00372513
Deaths	America	Female	10-19 years	Chronic kidney disease due to hypertension	Rate	1980	0.00744469	0.0140503	0.0034234
Deaths	America	Both	10-19 years	Chronic kidney disease due to hypertension	Rate	1980	0.00799065	0.0150965	0.00358742
Deaths	America	Male	<5 years	Chronic kidney disease due to glomerulonephritis	Rate	1980	1.34574	2.08013	0.723857
Deaths	America	Female	<5 years	Chronic kidney disease due to glomerulonephritis	Rate	1980	1.1092	1.4276	0.755825
Deaths	America	Both	<5 years	Chronic kidney disease due to glomerulonephritis	Rate	1980	1.23024	1.74141	0.736913
Deaths	America	Male	5-9 years	Chronic kidney disease due to glomerulonephritis	Rate	1980	0.0301323	0.0484261	0.0148378
Deaths	America	Female	5-9 years	Chronic kidney disease due to glomerulonephritis	Rate	1980	0.041663	0.0555486	0.0260924
Deaths	America	Both	5-9 years	Chronic kidney disease due to glomerulonephritis	Rate	1980	0.0357643	0.0519472	0.020536
Deaths	America	Male	<1 year	Chronic kidney disease due to glomerulonephritis	Rate	1980	6.16022	9.61796	3.27934
Deaths	America	Female	<1 year	Chronic kidney disease due to glomerulonephritis	Rate	1980	4.90825	6.34002	3.31103
Deaths	America	Both	<1 year	Chronic kidney disease due to glomerulonephritis	Rate	1980	5.549	7.95105	3.26567
Deaths	America	Male	2-4 years	Chronic kidney disease due to glomerulonephritis	Rate	1980	0.0258101	0.0399294	0.0137385
Deaths	America	Female	2-4 years	Chronic kidney disease due to glomerulonephritis	Rate	1980	0.0336469	0.0433898	0.0227316
Deaths	America	Both	2-4 years	Chronic kidney disease due to glomerulonephritis	Rate	1980	0.0296369	0.0421297	0.0180183
Deaths	America	Male	<20 years	Chronic kidney disease due to glomerulonephritis	Rate	1980	0.349731	0.50961	0.208197
Deaths	America	Female	<20 years	Chronic kidney disease due to glomerulonephritis	Rate	1980	0.304784	0.377372	0.22408
Deaths	America	Both	<20 years	Chronic kidney disease due to glomerulonephritis	Rate	1980	0.327735	0.445685	0.2149
Deaths	America	Male	10-19 years	Chronic kidney disease due to glomerulonephritis	Rate	1980	0.0650478	0.0921242	0.0372144
Deaths	America	Female	10-19 years	Chronic kidney disease due to glomerulonephritis	Rate	1980	0.0788301	0.101078	0.0517974
Deaths	America	Both	10-19 years	Chronic kidney disease due to glomerulonephritis	Rate	1980	0.0718046	0.0964718	0.0444629
Deaths	America	Male	<5 years	Chronic kidney disease due to other and unspecified causes	Rate	1980	2.07111	2.72357	1.37107
Deaths	America	Female	<5 years	Chronic kidney disease due to other and unspecified causes	Rate	1980	0.612109	0.985217	0.310084
Deaths	America	Both	<5 years	Chronic kidney disease due to other and unspecified causes	Rate	1980	1.3587	1.87812	0.85705
Deaths	America	Male	5-9 years	Chronic kidney disease due to other and unspecified causes	Rate	1980	0.045138	0.0605983	0.0274378
Deaths	America	Female	5-9 years	Chronic kidney disease due to other and unspecified causes	Rate	1980	0.0270848	0.0428971	0.0132683
Deaths	America	Both	5-9 years	Chronic kidney disease due to other and unspecified causes	Rate	1980	0.0363203	0.0513801	0.0205661
Deaths	America	Male	<5 years	Chronic kidney disease due to diabetes mellitus type 1	Rate	1980	0.0243942	0.0502083	0.00971659
Deaths	America	Female	<5 years	Chronic kidney disease due to diabetes mellitus type 1	Rate	1980	0.0113687	0.0205719	0.00512288
Deaths	America	Both	<5 years	Chronic kidney disease due to diabetes mellitus type 1	Rate	1980	0.0180341	0.0360372	0.00757282
Deaths	America	Male	5-9 years	Chronic kidney disease due to diabetes mellitus type 1	Rate	1980	0.000525503	0.00102846	0.000221523
Deaths	America	Female	5-9 years	Chronic kidney disease due to diabetes mellitus type 1	Rate	1980	0.000506678	0.000959596	0.000229072
Deaths	America	Both	5-9 years	Chronic kidney disease due to diabetes mellitus type 1	Rate	1980	0.000516308	0.000978719	0.00022368
Deaths	America	Male	<1 year	Chronic kidney disease due to diabetes mellitus type 1	Rate	1980	0.111743	0.232302	0.0440454
Deaths	America	Female	<1 year	Chronic kidney disease due to diabetes mellitus type 1	Rate	1980	0.0503112	0.0922958	0.0223754
Deaths	America	Both	<1 year	Chronic kidney disease due to diabetes mellitus type 1	Rate	1980	0.0817516	0.164925	0.0337127
Deaths	America	Male	2-4 years	Chronic kidney disease due to diabetes mellitus type 1	Rate	1980	0.000462214	0.000911716	0.000180975
Deaths	America	Female	2-4 years	Chronic kidney disease due to diabetes mellitus type 1	Rate	1980	0.00035806	0.000666114	0.000162883
Deaths	America	Both	2-4 years	Chronic kidney disease due to diabetes mellitus type 1	Rate	1980	0.000411354	0.000773425	0.000171538
Deaths	America	Male	<20 years	Chronic kidney disease due to diabetes mellitus type 1	Rate	1980	0.00680624	0.0126205	0.00322758
Deaths	America	Female	<20 years	Chronic kidney disease due to diabetes mellitus type 1	Rate	1980	0.0045465	0.00721899	0.00272678
Deaths	America	Both	<20 years	Chronic kidney disease due to diabetes mellitus type 1	Rate	1980	0.00570035	0.00977946	0.00300499
Deaths	America	Male	10-19 years	Chronic kidney disease due to diabetes mellitus type 1	Rate	1980	0.00204852	0.00364689	0.000936453
Deaths	America	Female	10-19 years	Chronic kidney disease due to diabetes mellitus type 1	Rate	1980	0.0033892	0.00589779	0.00165271
Deaths	America	Both	10-19 years	Chronic kidney disease due to diabetes mellitus type 1	Rate	1980	0.00270579	0.00470958	0.00130298
Deaths	America	Male	<20 years	Chronic kidney disease due to diabetes mellitus type 2	Rate	1980	3.83e-06	1.16e-05	8.22e-07
Deaths	America	Female	<20 years	Chronic kidney disease due to diabetes mellitus type 2	Rate	1980	8.13e-06	2.42e-05	1.76e-06
Deaths	America	Both	<20 years	Chronic kidney disease due to diabetes mellitus type 2	Rate	1980	5.93e-06	1.74e-05	1.29e-06
Deaths	America	Male	10-19 years	Chronic kidney disease due to diabetes mellitus type 2	Rate	1980	7.06e-06	2.14e-05	1.52e-06
Deaths	America	Female	10-19 years	Chronic kidney disease due to diabetes mellitus type 2	Rate	1980	1.49e-05	4.44e-05	3.24e-06
Deaths	America	Both	10-19 years	Chronic kidney disease due to diabetes mellitus type 2	Rate	1980	1.09e-05	3.21e-05	2.38e-06
Deaths	High SDI	Male	<5 years	Chronic kidney disease due to diabetes mellitus type 1	Rate	1980	0.0150565	0.0263836	0.00771552
Deaths	High SDI	Female	<5 years	Chronic kidney disease due to diabetes mellitus type 1	Rate	1980	0.0097681	0.0156942	0.00545331
Deaths	High SDI	Both	<5 years	Chronic kidney disease due to diabetes mellitus type 1	Rate	1980	0.0124796	0.0209435	0.00671945
Deaths	High SDI	Male	5-9 years	Chronic kidney disease due to diabetes mellitus type 1	Rate	1980	0.00470672	0.00833755	0.00241455
Deaths	High SDI	Female	5-9 years	Chronic kidney disease due to diabetes mellitus type 1	Rate	1980	0.0039494	0.00708329	0.00211452
Deaths	High SDI	Both	5-9 years	Chronic kidney disease due to diabetes mellitus type 1	Rate	1980	0.00433744	0.00767311	0.00232919
Deaths	High SDI	Male	<1 year	Chronic kidney disease due to diabetes mellitus type 1	Rate	1980	0.0608851	0.113585	0.0284464
Deaths	High SDI	Female	<1 year	Chronic kidney disease due to diabetes mellitus type 1	Rate	1980	0.0354878	0.0621009	0.018667
Deaths	High SDI	Both	<1 year	Chronic kidney disease due to diabetes mellitus type 1	Rate	1980	0.0485215	0.0880015	0.0240726
Deaths	High SDI	Male	2-4 years	Chronic kidney disease due to diabetes mellitus type 1	Rate	1980	0.00179966	0.00317897	0.000922725
Deaths	High SDI	Female	2-4 years	Chronic kidney disease due to diabetes mellitus type 1	Rate	1980	0.00168358	0.00298536	0.000862203
Deaths	High SDI	Both	2-4 years	Chronic kidney disease due to diabetes mellitus type 1	Rate	1980	0.00174307	0.00309472	0.000903064
Deaths	High SDI	Male	<20 years	Chronic kidney disease due to diabetes mellitus type 1	Rate	1980	0.0155315	0.0221976	0.0102589
Deaths	High SDI	Female	<20 years	Chronic kidney disease due to diabetes mellitus type 1	Rate	1980	0.0138918	0.0198336	0.00926578
Deaths	High SDI	Both	<20 years	Chronic kidney disease due to diabetes mellitus type 1	Rate	1980	0.0147313	0.0212163	0.00984876
Deaths	High SDI	Male	10-19 years	Chronic kidney disease due to diabetes mellitus type 1	Rate	1980	0.0206954	0.0316982	0.0119778
Deaths	High SDI	Female	10-19 years	Chronic kidney disease due to diabetes mellitus type 1	Rate	1980	0.0202106	0.0308101	0.0120876
Deaths	High SDI	Both	10-19 years	Chronic kidney disease due to diabetes mellitus type 1	Rate	1980	0.0204586	0.0313017	0.0121285
Deaths	High SDI	Male	<20 years	Chronic kidney disease due to diabetes mellitus type 2	Rate	1980	2.18e-05	6.11e-05	4.76e-06
Deaths	High SDI	Female	<20 years	Chronic kidney disease due to diabetes mellitus type 2	Rate	1980	2.16e-05	6.09e-05	4.79e-06
Deaths	High SDI	Both	<20 years	Chronic kidney disease due to diabetes mellitus type 2	Rate	1980	2.17e-05	6.05e-05	4.76e-06
Deaths	High SDI	Male	10-19 years	Chronic kidney disease due to diabetes mellitus type 2	Rate	1980	4.12e-05	0.000115666	9e-06
Deaths	High SDI	Female	10-19 years	Chronic kidney disease due to diabetes mellitus type 2	Rate	1980	4.08e-05	0.000114947	9.04e-06
Deaths	High SDI	Both	10-19 years	Chronic kidney disease due to diabetes mellitus type 2	Rate	1980	4.1e-05	0.00011432	8.99e-06
Deaths	America	Male	<1 year	Chronic kidney disease due to other and unspecified causes	Rate	1980	9.47295	12.5451	6.20623
Deaths	America	Female	<1 year	Chronic kidney disease due to other and unspecified causes	Rate	1980	2.70162	4.36784	1.33465
Deaths	America	Both	<1 year	Chronic kidney disease due to other and unspecified causes	Rate	1980	6.16716	8.58292	3.84013
Deaths	America	Male	2-4 years	Chronic kidney disease due to other and unspecified causes	Rate	1980	0.0410348	0.0532952	0.0273291
Deaths	America	Female	2-4 years	Chronic kidney disease due to other and unspecified causes	Rate	1980	0.0202531	0.0314896	0.011191
Deaths	America	Both	2-4 years	Chronic kidney disease due to other and unspecified causes	Rate	1980	0.0308867	0.0423743	0.0198441
Deaths	America	Male	<20 years	Chronic kidney disease due to other and unspecified causes	Rate	1980	0.518178	0.670306	0.352508
Deaths	America	Female	<20 years	Chronic kidney disease due to other and unspecified causes	Rate	1980	0.168696	0.252061	0.0994632
Deaths	America	Both	<20 years	Chronic kidney disease due to other and unspecified causes	Rate	1980	0.347146	0.46421	0.230533
Deaths	America	Male	10-19 years	Chronic kidney disease due to other and unspecified causes	Rate	1980	0.0636299	0.0923577	0.0354284
Deaths	America	Female	10-19 years	Chronic kidney disease due to other and unspecified causes	Rate	1980	0.0427054	0.0697856	0.020321
Deaths	America	Both	10-19 years	Chronic kidney disease due to other and unspecified causes	Rate	1980	0.0533717	0.0810355	0.0285898
Deaths	Low-middle SDI	Male	<20 years	Chronic kidney disease due to hypertension	Rate	1980	0.0408584	0.0675691	0.0181945
Deaths	Low-middle SDI	Female	<20 years	Chronic kidney disease due to hypertension	Rate	1980	0.0429009	0.0719908	0.0197553
Deaths	Low-middle SDI	Both	<20 years	Chronic kidney disease due to hypertension	Rate	1980	0.0418545	0.0662618	0.0217159
Deaths	Low-middle SDI	Male	10-19 years	Chronic kidney disease due to hypertension	Rate	1980	0.0949729	0.15706	0.0422921
Deaths	Low-middle SDI	Female	10-19 years	Chronic kidney disease due to hypertension	Rate	1980	0.10018	0.168108	0.0461314
Deaths	Low-middle SDI	Both	10-19 years	Chronic kidney disease due to hypertension	Rate	1980	0.0975063	0.154367	0.0505904
Deaths	Low-middle SDI	Male	<5 years	Chronic kidney disease due to glomerulonephritis	Rate	1980	1.58847	2.38613	0.575363
Deaths	Low-middle SDI	Female	<5 years	Chronic kidney disease due to glomerulonephritis	Rate	1980	1.12779	1.55046	0.58556
Deaths	Low-middle SDI	Both	<5 years	Chronic kidney disease due to glomerulonephritis	Rate	1980	1.36338	1.97545	0.666655
Deaths	Low-middle SDI	Male	5-9 years	Chronic kidney disease due to glomerulonephritis	Rate	1980	0.627784	1.06627	0.241455
Deaths	Low-middle SDI	Female	5-9 years	Chronic kidney disease due to glomerulonephritis	Rate	1980	0.260008	0.381221	0.15755
Deaths	Low-middle SDI	Both	5-9 years	Chronic kidney disease due to glomerulonephritis	Rate	1980	0.448116	0.7002	0.219238
Deaths	Low-middle SDI	Male	<1 year	Chronic kidney disease due to glomerulonephritis	Rate	1980	3.29014	5.11161	1.44755
Deaths	Low-middle SDI	Female	<1 year	Chronic kidney disease due to glomerulonephritis	Rate	1980	1.34316	1.8248	0.935477
Deaths	Low-middle SDI	Both	<1 year	Chronic kidney disease due to glomerulonephritis	Rate	1980	2.34057	3.40004	1.22645
Deaths	Low-middle SDI	Male	2-4 years	Chronic kidney disease due to glomerulonephritis	Rate	1980	1.1481	2.07511	0.239535
Deaths	Low-middle SDI	Female	2-4 years	Chronic kidney disease due to glomerulonephritis	Rate	1980	0.98695	1.49872	0.383272
Deaths	Low-middle SDI	Both	2-4 years	Chronic kidney disease due to glomerulonephritis	Rate	1980	1.06934	1.73858	0.404754
Deaths	Low-middle SDI	Male	<20 years	Chronic kidney disease due to glomerulonephritis	Rate	1980	0.872161	1.22629	0.425777
Deaths	Low-middle SDI	Female	<20 years	Chronic kidney disease due to glomerulonephritis	Rate	1980	0.602515	0.789408	0.434258
Deaths	Low-middle SDI	Both	<20 years	Chronic kidney disease due to glomerulonephritis	Rate	1980	0.740654	0.986858	0.444315
Deaths	Low-middle SDI	Male	10-19 years	Chronic kidney disease due to glomerulonephritis	Rate	1980	0.516134	0.686889	0.319906
Deaths	Low-middle SDI	Female	10-19 years	Chronic kidney disease due to glomerulonephritis	Rate	1980	0.440798	0.601267	0.285733
Deaths	Low-middle SDI	Both	10-19 years	Chronic kidney disease due to glomerulonephritis	Rate	1980	0.479479	0.642237	0.316772
Deaths	Low-middle SDI	Male	<5 years	Chronic kidney disease due to other and unspecified causes	Rate	1980	4.06804	5.87395	1.17008
Deaths	Low-middle SDI	Female	<5 years	Chronic kidney disease due to other and unspecified causes	Rate	1980	2.28649	3.11868	1.02657
Deaths	Low-middle SDI	Both	<5 years	Chronic kidney disease due to other and unspecified causes	Rate	1980	3.19757	4.26107	1.36949
Deaths	Low-middle SDI	Male	5-9 years	Chronic kidney disease due to other and unspecified causes	Rate	1980	1.24676	1.91034	0.35948
Deaths	Low-middle SDI	Female	5-9 years	Chronic kidney disease due to other and unspecified causes	Rate	1980	0.368347	0.544347	0.239547
Deaths	Low-middle SDI	Both	5-9 years	Chronic kidney disease due to other and unspecified causes	Rate	1980	0.817633	1.19335	0.33208
Deaths	Low-middle SDI	Male	<1 year	Chronic kidney disease due to other and unspecified causes	Rate	1980	9.93704	14.3792	2.89916
Deaths	Low-middle SDI	Female	<1 year	Chronic kidney disease due to other and unspecified causes	Rate	1980	2.90224	3.95962	1.98267
Deaths	Low-middle SDI	Both	<1 year	Chronic kidney disease due to other and unspecified causes	Rate	1980	6.50607	8.92712	2.77058
Deaths	Low-middle SDI	Male	2-4 years	Chronic kidney disease due to other and unspecified causes	Rate	1980	2.52048	4.14183	0.469892
Deaths	Low-middle SDI	Female	2-4 years	Chronic kidney disease due to other and unspecified causes	Rate	1980	1.90216	2.73632	0.662959
Deaths	Low-middle SDI	Both	2-4 years	Chronic kidney disease due to other and unspecified causes	Rate	1980	2.21827	3.16301	0.682937
Deaths	Low-middle SDI	Male	<20 years	Chronic kidney disease due to other and unspecified causes	Rate	1980	1.80524	2.48587	0.650352
Deaths	Low-middle SDI	Female	<20 years	Chronic kidney disease due to other and unspecified causes	Rate	1980	0.990324	1.31804	0.605071
Deaths	Low-middle SDI	Both	<20 years	Chronic kidney disease due to other and unspecified causes	Rate	1980	1.40781	1.83591	0.697191
Deaths	Low-middle SDI	Male	10-19 years	Chronic kidney disease due to other and unspecified causes	Rate	1980	0.548845	0.737716	0.371506
Deaths	Low-middle SDI	Female	10-19 years	Chronic kidney disease due to other and unspecified causes	Rate	1980	0.452492	0.617271	0.317435
Deaths	Low-middle SDI	Both	10-19 years	Chronic kidney disease due to other and unspecified causes	Rate	1980	0.501964	0.672094	0.355394
Deaths	Europe	Male	<5 years	Chronic kidney disease due to diabetes mellitus type 1	Rate	1982	0.00738983	0.0126413	0.00388687
Deaths	Europe	Female	<5 years	Chronic kidney disease due to diabetes mellitus type 1	Rate	1982	0.00565234	0.00909159	0.0030367
Deaths	Europe	Both	<5 years	Chronic kidney disease due to diabetes mellitus type 1	Rate	1982	0.00654146	0.0107515	0.00351047
Deaths	Europe	Male	5-9 years	Chronic kidney disease due to diabetes mellitus type 1	Rate	1982	0.00193542	0.00369687	0.000925732
Deaths	Europe	Female	5-9 years	Chronic kidney disease due to diabetes mellitus type 1	Rate	1982	0.00196079	0.0037332	0.00101344
Deaths	Europe	Both	5-9 years	Chronic kidney disease due to diabetes mellitus type 1	Rate	1982	0.0019478	0.0036934	0.000972017
Deaths	Europe	Male	<1 year	Chronic kidney disease due to diabetes mellitus type 1	Rate	1982	0.0287191	0.0523663	0.0144243
Deaths	Europe	Female	<1 year	Chronic kidney disease due to diabetes mellitus type 1	Rate	1982	0.0202978	0.0356472	0.0103343
Deaths	Europe	Both	<1 year	Chronic kidney disease due to diabetes mellitus type 1	Rate	1982	0.0246123	0.0438692	0.0124827
Deaths	America	Male	<5 years	Chronic kidney disease due to diabetes mellitus type 1	Rate	1980	0.054058	0.0881527	0.0297834
Deaths	America	Female	<5 years	Chronic kidney disease due to diabetes mellitus type 1	Rate	1980	0.0426878	0.0703705	0.0254767
Deaths	America	Both	<5 years	Chronic kidney disease due to diabetes mellitus type 1	Rate	1980	0.0484654	0.0767537	0.0281583
Deaths	America	Male	5-9 years	Chronic kidney disease due to diabetes mellitus type 1	Rate	1980	0.0163924	0.0301573	0.00814803
Deaths	America	Female	5-9 years	Chronic kidney disease due to diabetes mellitus type 1	Rate	1980	0.0119518	0.0225048	0.00605352
Deaths	America	Both	5-9 years	Chronic kidney disease due to diabetes mellitus type 1	Rate	1980	0.0142036	0.0263855	0.00738724
Deaths	America	Male	<1 year	Chronic kidney disease due to diabetes mellitus type 1	Rate	1980	0.150185	0.250514	0.0770048
Deaths	America	Female	<1 year	Chronic kidney disease due to diabetes mellitus type 1	Rate	1980	0.106005	0.180806	0.0561329
Deaths	America	Both	<1 year	Chronic kidney disease due to diabetes mellitus type 1	Rate	1980	0.128498	0.211704	0.0673249
Deaths	America	Male	2-4 years	Chronic kidney disease due to diabetes mellitus type 1	Rate	1980	0.0213383	0.0401309	0.00919362
Deaths	America	Female	2-4 years	Chronic kidney disease due to diabetes mellitus type 1	Rate	1980	0.0174546	0.0314254	0.00848973
Deaths	America	Both	2-4 years	Chronic kidney disease due to diabetes mellitus type 1	Rate	1980	0.0194267	0.0350497	0.00903421
Deaths	America	Male	<20 years	Chronic kidney disease due to diabetes mellitus type 1	Rate	1980	0.0307367	0.0432002	0.0208571
Deaths	America	Female	<20 years	Chronic kidney disease due to diabetes mellitus type 1	Rate	1980	0.0258203	0.0359118	0.0175982
Deaths	America	Both	<20 years	Chronic kidney disease due to diabetes mellitus type 1	Rate	1980	0.0283049	0.0397202	0.0192112
Deaths	America	Male	10-19 years	Chronic kidney disease due to diabetes mellitus type 1	Rate	1980	0.0252967	0.0414821	0.0134778
Deaths	America	Female	10-19 years	Chronic kidney disease due to diabetes mellitus type 1	Rate	1980	0.0237676	0.0395485	0.0125568
Deaths	America	Both	10-19 years	Chronic kidney disease due to diabetes mellitus type 1	Rate	1980	0.0245367	0.0401537	0.0129336
Deaths	America	Male	<20 years	Chronic kidney disease due to diabetes mellitus type 2	Rate	1980	1.95e-05	5.61e-05	3.77e-06
Deaths	America	Female	<20 years	Chronic kidney disease due to diabetes mellitus type 2	Rate	1980	1.97e-05	5.94e-05	4.07e-06
Deaths	America	Both	<20 years	Chronic kidney disease due to diabetes mellitus type 2	Rate	1980	1.96e-05	5.73e-05	3.93e-06
Deaths	America	Male	10-19 years	Chronic kidney disease due to diabetes mellitus type 2	Rate	1980	4.03e-05	0.00011602	7.8e-06
Deaths	America	Female	10-19 years	Chronic kidney disease due to diabetes mellitus type 2	Rate	1980	4.05e-05	0.000121663	8.35e-06
Deaths	America	Both	10-19 years	Chronic kidney disease due to diabetes mellitus type 2	Rate	1980	4.04e-05	0.000117965	8.1e-06
Deaths	America	Male	<5 years	Chronic kidney disease due to diabetes mellitus type 1	Rate	1981	0.0241429	0.0498136	0.00976686
Deaths	America	Female	<5 years	Chronic kidney disease due to diabetes mellitus type 1	Rate	1981	0.0113716	0.020853	0.00513391
Deaths	America	Both	<5 years	Chronic kidney disease due to diabetes mellitus type 1	Rate	1981	0.0179073	0.0359141	0.0076166
Deaths	America	Male	5-9 years	Chronic kidney disease due to diabetes mellitus type 1	Rate	1981	0.000534624	0.00104849	0.000227057
Deaths	America	Female	5-9 years	Chronic kidney disease due to diabetes mellitus type 1	Rate	1981	0.000463132	0.000894377	0.000210288
Deaths	America	Both	5-9 years	Chronic kidney disease due to diabetes mellitus type 1	Rate	1981	0.00049972	0.000944187	0.000220907
Deaths	America	Male	<1 year	Chronic kidney disease due to diabetes mellitus type 1	Rate	1981	0.111931	0.233013	0.0445974
Deaths	America	Female	<1 year	Chronic kidney disease due to diabetes mellitus type 1	Rate	1981	0.0512176	0.0956345	0.0227291
Deaths	America	Both	<1 year	Chronic kidney disease due to diabetes mellitus type 1	Rate	1981	0.0822852	0.166965	0.03413
Deaths	America	Male	2-4 years	Chronic kidney disease due to diabetes mellitus type 1	Rate	1981	0.000482304	0.00094338	0.000191406
Deaths	America	Female	2-4 years	Chronic kidney disease due to diabetes mellitus type 1	Rate	1981	0.000323532	0.00060315	0.000147878
Deaths	America	Both	2-4 years	Chronic kidney disease due to diabetes mellitus type 1	Rate	1981	0.000404785	0.000758795	0.000168397
Deaths	America	Male	<20 years	Chronic kidney disease due to diabetes mellitus type 1	Rate	1981	0.00679773	0.0128275	0.00315772
Deaths	America	Female	<20 years	Chronic kidney disease due to diabetes mellitus type 1	Rate	1981	0.00450382	0.00717528	0.00269084
Deaths	America	Both	<20 years	Chronic kidney disease due to diabetes mellitus type 1	Rate	1981	0.00567583	0.00991605	0.00299037
Deaths	America	Male	10-19 years	Chronic kidney disease due to diabetes mellitus type 1	Rate	1981	0.00181485	0.00326022	0.000833423
Deaths	America	Female	10-19 years	Chronic kidney disease due to diabetes mellitus type 1	Rate	1981	0.0031892	0.00571495	0.00156918
Deaths	America	Both	10-19 years	Chronic kidney disease due to diabetes mellitus type 1	Rate	1981	0.002488	0.00434907	0.00120059
Deaths	America	Male	<20 years	Chronic kidney disease due to diabetes mellitus type 2	Rate	1981	3.39e-06	1.03e-05	7.23e-07
Deaths	America	Female	<20 years	Chronic kidney disease due to diabetes mellitus type 2	Rate	1981	7.62e-06	2.3e-05	1.64e-06
Deaths	America	Both	<20 years	Chronic kidney disease due to diabetes mellitus type 2	Rate	1981	5.46e-06	1.59e-05	1.18e-06
Deaths	America	Male	10-19 years	Chronic kidney disease due to diabetes mellitus type 2	Rate	1981	6.29e-06	1.91e-05	1.34e-06
Deaths	America	Female	10-19 years	Chronic kidney disease due to diabetes mellitus type 2	Rate	1981	1.41e-05	4.25e-05	3.03e-06
Deaths	America	Both	10-19 years	Chronic kidney disease due to diabetes mellitus type 2	Rate	1981	1.01e-05	2.94e-05	2.19e-06
Deaths	Africa	Male	<20 years	Chronic kidney disease due to hypertension	Rate	1980	0.0454403	0.0873314	0.0216559
Deaths	Africa	Female	<20 years	Chronic kidney disease due to hypertension	Rate	1980	0.0142348	0.0264421	0.00696625
Deaths	Africa	Both	<20 years	Chronic kidney disease due to hypertension	Rate	1980	0.0298898	0.0565203	0.0145714
Deaths	Africa	Male	10-19 years	Chronic kidney disease due to hypertension	Rate	1980	0.112661	0.216523	0.053692
Deaths	Africa	Female	10-19 years	Chronic kidney disease due to hypertension	Rate	1980	0.0346134	0.0642968	0.0169392
Deaths	Africa	Both	10-19 years	Chronic kidney disease due to hypertension	Rate	1980	0.0733887	0.138775	0.0357772
Deaths	Africa	Male	<5 years	Chronic kidney disease due to glomerulonephritis	Rate	1980	2.03035	3.00206	1.00229
Deaths	Africa	Female	<5 years	Chronic kidney disease due to glomerulonephritis	Rate	1980	2.24063	3.14251	1.36599
Deaths	Africa	Both	<5 years	Chronic kidney disease due to glomerulonephritis	Rate	1980	2.13409	2.92253	1.3195
Deaths	Africa	Male	5-9 years	Chronic kidney disease due to glomerulonephritis	Rate	1980	0.83181	1.21	0.482706
Deaths	Africa	Female	5-9 years	Chronic kidney disease due to glomerulonephritis	Rate	1980	0.434809	0.652444	0.264347
Deaths	Africa	Both	5-9 years	Chronic kidney disease due to glomerulonephritis	Rate	1980	0.634479	0.913841	0.376981
Deaths	Africa	Male	<1 year	Chronic kidney disease due to glomerulonephritis	Rate	1980	3.2687	4.5314	1.99934
Deaths	Africa	Female	<1 year	Chronic kidney disease due to glomerulonephritis	Rate	1980	2.55605	3.64755	1.72266
Deaths	Africa	Both	<1 year	Chronic kidney disease due to glomerulonephritis	Rate	1980	2.91933	3.98541	1.96569
Deaths	Africa	Male	2-4 years	Chronic kidney disease due to glomerulonephritis	Rate	1980	1.76062	2.84412	0.62055
Deaths	Africa	Female	2-4 years	Chronic kidney disease due to glomerulonephritis	Rate	1980	2.14048	3.14631	1.04446
Deaths	Africa	Both	2-4 years	Chronic kidney disease due to glomerulonephritis	Rate	1980	1.94854	2.88511	1.01245
Deaths	Africa	Male	<20 years	Chronic kidney disease due to glomerulonephritis	Rate	1980	1.64617	2.18493	1.08243
Deaths	Africa	Female	<20 years	Chronic kidney disease due to glomerulonephritis	Rate	1980	1.16597	1.5218	0.81128
Deaths	Africa	Both	<20 years	Chronic kidney disease due to glomerulonephritis	Rate	1980	1.40687	1.82604	1.00288
Deaths	Africa	Male	10-19 years	Chronic kidney disease due to glomerulonephritis	Rate	1980	1.8569	2.39686	1.22725
Deaths	Africa	Female	10-19 years	Chronic kidney disease due to glomerulonephritis	Rate	1980	0.772843	1.01378	0.525967
Deaths	Africa	Both	10-19 years	Chronic kidney disease due to glomerulonephritis	Rate	1980	1.31142	1.67319	0.900296
Deaths	Africa	Male	<5 years	Chronic kidney disease due to other and unspecified causes	Rate	1980	3.32639	4.52972	1.57698
Deaths	Africa	Female	<5 years	Chronic kidney disease due to other and unspecified causes	Rate	1980	3.62752	5.19167	2.13415
Deaths	Africa	Both	<5 years	Chronic kidney disease due to other and unspecified causes	Rate	1980	3.47496	4.46566	2.16402
Deaths	Africa	Male	5-9 years	Chronic kidney disease due to other and unspecified causes	Rate	1980	0.857914	1.24633	0.496036
Deaths	Africa	Female	5-9 years	Chronic kidney disease due to other and unspecified causes	Rate	1980	0.526327	0.800513	0.331818
Deaths	Africa	Both	5-9 years	Chronic kidney disease due to other and unspecified causes	Rate	1980	0.693097	0.97196	0.427841
Deaths	Africa	Male	<1 year	Chronic kidney disease due to other and unspecified causes	Rate	1980	6.57126	8.44996	3.86649
Deaths	Africa	Female	<1 year	Chronic kidney disease due to other and unspecified causes	Rate	1980	5.5229	7.71462	4.019
Deaths	Africa	Both	<1 year	Chronic kidney disease due to other and unspecified causes	Rate	1980	6.05732	7.60002	4.25894
Deaths	Africa	Male	2-4 years	Chronic kidney disease due to other and unspecified causes	Rate	1980	2.30359	3.51391	0.784114
Deaths	Africa	Female	2-4 years	Chronic kidney disease due to other and unspecified causes	Rate	1980	2.82725	4.27564	1.33094
Deaths	Africa	Both	2-4 years	Chronic kidney disease due to other and unspecified causes	Rate	1980	2.56265	3.60919	1.21955
Deaths	Africa	Male	<20 years	Chronic kidney disease due to other and unspecified causes	Rate	1980	1.79227	2.35029	0.982149
Deaths	Africa	Female	<20 years	Chronic kidney disease due to other and unspecified causes	Rate	1980	1.58622	2.16386	1.06127
Deaths	Africa	Both	<20 years	Chronic kidney disease due to other and unspecified causes	Rate	1980	1.68959	2.14775	1.1261
Deaths	Africa	Male	10-19 years	Chronic kidney disease due to other and unspecified causes	Rate	1980	1.12735	1.67517	0.677175
Deaths	Africa	Female	10-19 years	Chronic kidney disease due to other and unspecified causes	Rate	1980	0.630863	0.925573	0.436519
Deaths	Africa	Both	10-19 years	Chronic kidney disease due to other and unspecified causes	Rate	1980	0.877528	1.28096	0.566882
Deaths	High-middle SDI	Male	<20 years	Chronic kidney disease due to hypertension	Rate	1980	0.0454838	0.0780102	0.0231904
Deaths	High-middle SDI	Female	<20 years	Chronic kidney disease due to hypertension	Rate	1980	0.0342239	0.0569404	0.0188946
Deaths	High-middle SDI	Both	<20 years	Chronic kidney disease due to hypertension	Rate	1980	0.0399937	0.0669666	0.0224381
Deaths	High-middle SDI	Male	10-19 years	Chronic kidney disease due to hypertension	Rate	1980	0.08813	0.151153	0.0449339
Deaths	High-middle SDI	Female	10-19 years	Chronic kidney disease due to hypertension	Rate	1980	0.0660171	0.109837	0.0364472
Deaths	High-middle SDI	Both	10-19 years	Chronic kidney disease due to hypertension	Rate	1980	0.0773234	0.129473	0.0433817
Deaths	High-middle SDI	Male	<5 years	Chronic kidney disease due to glomerulonephritis	Rate	1980	0.490399	0.6604	0.336817
Deaths	High-middle SDI	Female	<5 years	Chronic kidney disease due to glomerulonephritis	Rate	1980	0.448189	0.60454	0.326106
Deaths	High-middle SDI	Both	<5 years	Chronic kidney disease due to glomerulonephritis	Rate	1980	0.469908	0.62492	0.338594
Deaths	High-middle SDI	Male	5-9 years	Chronic kidney disease due to glomerulonephritis	Rate	1980	0.178785	0.265863	0.105902
Deaths	High-middle SDI	Female	5-9 years	Chronic kidney disease due to glomerulonephritis	Rate	1980	0.144298	0.21165	0.0874238
Deaths	High-middle SDI	Both	5-9 years	Chronic kidney disease due to glomerulonephritis	Rate	1980	0.161981	0.233503	0.0987662
Deaths	High-middle SDI	Male	<1 year	Chronic kidney disease due to glomerulonephritis	Rate	1980	1.46083	2.03756	1.02309
Deaths	High-middle SDI	Female	<1 year	Chronic kidney disease due to glomerulonephritis	Rate	1980	1.23703	1.73749	0.85911
Deaths	High-middle SDI	Both	<1 year	Chronic kidney disease due to glomerulonephritis	Rate	1980	1.35252	1.84969	0.967299
Deaths	High-middle SDI	Male	2-4 years	Chronic kidney disease due to glomerulonephritis	Rate	1980	0.170763	0.260962	0.0967313
Deaths	High-middle SDI	Female	2-4 years	Chronic kidney disease due to glomerulonephritis	Rate	1980	0.155004	0.238465	0.0946395
Deaths	High-middle SDI	Both	2-4 years	Chronic kidney disease due to glomerulonephritis	Rate	1980	0.163103	0.246101	0.0997812
Deaths	High-middle SDI	Male	<20 years	Chronic kidney disease due to glomerulonephritis	Rate	1980	0.311104	0.394544	0.231169
Deaths	High-middle SDI	Female	<20 years	Chronic kidney disease due to glomerulonephritis	Rate	1980	0.28528	0.364555	0.220467
Deaths	High-middle SDI	Both	<20 years	Chronic kidney disease due to glomerulonephritis	Rate	1980	0.298512	0.376412	0.229083
Deaths	High-middle SDI	Male	10-19 years	Chronic kidney disease due to glomerulonephritis	Rate	1980	0.294558	0.413291	0.18331
Deaths	High-middle SDI	Female	10-19 years	Chronic kidney disease due to glomerulonephritis	Rate	1980	0.280894	0.393357	0.19152
Deaths	High-middle SDI	Both	10-19 years	Chronic kidney disease due to glomerulonephritis	Rate	1980	0.287881	0.39367	0.19223
Deaths	High-middle SDI	Male	<5 years	Chronic kidney disease due to other and unspecified causes	Rate	1980	1.51739	1.77383	1.06153
Deaths	High-middle SDI	Female	<5 years	Chronic kidney disease due to other and unspecified causes	Rate	1980	1.41841	1.83085	1.09638
Deaths	High-middle SDI	Both	<5 years	Chronic kidney disease due to other and unspecified causes	Rate	1980	1.46934	1.72325	1.16349
Deaths	High-middle SDI	Male	5-9 years	Chronic kidney disease due to other and unspecified causes	Rate	1980	0.332646	0.447463	0.231148
Deaths	High-middle SDI	Female	5-9 years	Chronic kidney disease due to other and unspecified causes	Rate	1980	0.265911	0.350528	0.193321
Deaths	High-middle SDI	Both	5-9 years	Chronic kidney disease due to other and unspecified causes	Rate	1980	0.30013	0.391691	0.219439
Deaths	High-middle SDI	Male	<1 year	Chronic kidney disease due to other and unspecified causes	Rate	1980	5.23795	6.24826	3.75643
Deaths	High-middle SDI	Female	<1 year	Chronic kidney disease due to other and unspecified causes	Rate	1980	4.48607	5.96421	3.4541
Deaths	High-middle SDI	Both	<1 year	Chronic kidney disease due to other and unspecified causes	Rate	1980	4.87407	5.81718	3.83405
Deaths	High-middle SDI	Male	2-4 years	Chronic kidney disease due to other and unspecified causes	Rate	1980	0.345627	0.466965	0.211541
Deaths	High-middle SDI	Female	2-4 years	Chronic kidney disease due to other and unspecified causes	Rate	1980	0.356848	0.468046	0.247633
Deaths	High-middle SDI	Both	2-4 years	Chronic kidney disease due to other and unspecified causes	Rate	1980	0.351081	0.447772	0.246962
Deaths	High-middle SDI	Male	<20 years	Chronic kidney disease due to other and unspecified causes	Rate	1980	0.627878	0.726011	0.497303
Deaths	High-middle SDI	Female	<20 years	Chronic kidney disease due to other and unspecified causes	Rate	1980	0.574515	0.701718	0.477002
Deaths	High-middle SDI	Both	<20 years	Chronic kidney disease due to other and unspecified causes	Rate	1980	0.601859	0.696172	0.498948
Deaths	High-middle SDI	Male	10-19 years	Chronic kidney disease due to other and unspecified causes	Rate	1980	0.3701	0.513188	0.24784
Deaths	High-middle SDI	Female	10-19 years	Chronic kidney disease due to other and unspecified causes	Rate	1980	0.347874	0.466304	0.245824
Deaths	High-middle SDI	Both	10-19 years	Chronic kidney disease due to other and unspecified causes	Rate	1980	0.359238	0.476088	0.246457
Deaths	High-middle SDI	Male	<20 years	Chronic kidney disease due to hypertension	Rate	1981	0.0466759	0.0791396	0.0261934
Deaths	High-middle SDI	Female	<20 years	Chronic kidney disease due to hypertension	Rate	1981	0.0355774	0.060391	0.0195526
Deaths	High-middle SDI	Both	<20 years	Chronic kidney disease due to hypertension	Rate	1981	0.0412633	0.0688273	0.0229778
Deaths	High-middle SDI	Male	10-19 years	Chronic kidney disease due to hypertension	Rate	1981	0.0896199	0.151952	0.0502925
Deaths	High-middle SDI	Female	10-19 years	Chronic kidney disease due to hypertension	Rate	1981	0.0679617	0.115362	0.0373504
Deaths	High-middle SDI	Both	10-19 years	Chronic kidney disease due to hypertension	Rate	1981	0.0790298	0.131822	0.0440084
Deaths	High-middle SDI	Male	<5 years	Chronic kidney disease due to glomerulonephritis	Rate	1981	0.477852	0.641983	0.325298
Deaths	High-middle SDI	Female	<5 years	Chronic kidney disease due to glomerulonephritis	Rate	1981	0.43334	0.582201	0.307964
Deaths	High-middle SDI	Both	<5 years	Chronic kidney disease due to glomerulonephritis	Rate	1981	0.456257	0.603655	0.328718
Deaths	High-middle SDI	Male	5-9 years	Chronic kidney disease due to glomerulonephritis	Rate	1981	0.1755	0.259305	0.103687
Deaths	High-middle SDI	Female	5-9 years	Chronic kidney disease due to glomerulonephritis	Rate	1981	0.142257	0.21177	0.0862839
Deaths	High-middle SDI	Both	5-9 years	Chronic kidney disease due to glomerulonephritis	Rate	1981	0.159298	0.231607	0.0953463
Deaths	High-middle SDI	Male	<1 year	Chronic kidney disease due to glomerulonephritis	Rate	1981	1.42214	1.96698	0.997257
Deaths	High-middle SDI	Female	<1 year	Chronic kidney disease due to glomerulonephritis	Rate	1981	1.19951	1.68311	0.826451
Deaths	High-middle SDI	Both	<1 year	Chronic kidney disease due to glomerulonephritis	Rate	1981	1.31448	1.77005	0.933446
Deaths	High-middle SDI	Male	2-4 years	Chronic kidney disease due to glomerulonephritis	Rate	1981	0.167773	0.25686	0.096685
Deaths	High-middle SDI	Female	2-4 years	Chronic kidney disease due to glomerulonephritis	Rate	1981	0.151223	0.231026	0.0916103
Deaths	High-middle SDI	Both	2-4 years	Chronic kidney disease due to glomerulonephritis	Rate	1981	0.159732	0.239111	0.0989266
Deaths	High-middle SDI	Male	<20 years	Chronic kidney disease due to glomerulonephritis	Rate	1981	0.304361	0.387892	0.226902
Deaths	High-middle SDI	Female	<20 years	Chronic kidney disease due to glomerulonephritis	Rate	1981	0.280023	0.356703	0.215904
Deaths	High-middle SDI	Both	<20 years	Chronic kidney disease due to glomerulonephritis	Rate	1981	0.292492	0.36989	0.223003
Deaths	High-middle SDI	Male	10-19 years	Chronic kidney disease due to glomerulonephritis	Rate	1981	0.288014	0.418747	0.18569
Deaths	High-middle SDI	Female	10-19 years	Chronic kidney disease due to glomerulonephritis	Rate	1981	0.277513	0.386974	0.182853
Deaths	High-middle SDI	Both	10-19 years	Chronic kidney disease due to glomerulonephritis	Rate	1981	0.28288	0.394391	0.185502
Deaths	High-middle SDI	Male	<5 years	Chronic kidney disease due to other and unspecified causes	Rate	1981	1.48235	1.73835	1.05069
Deaths	High-middle SDI	Female	<5 years	Chronic kidney disease due to other and unspecified causes	Rate	1981	1.38	1.77361	1.07117
Deaths	High-middle SDI	Both	<5 years	Chronic kidney disease due to other and unspecified causes	Rate	1981	1.43269	1.68557	1.14257
Deaths	High-middle SDI	Male	5-9 years	Chronic kidney disease due to other and unspecified causes	Rate	1981	0.329661	0.43617	0.231702
Deaths	High-middle SDI	Female	5-9 years	Chronic kidney disease due to other and unspecified causes	Rate	1981	0.264835	0.343338	0.195047
Deaths	High-middle SDI	Both	5-9 years	Chronic kidney disease due to other and unspecified causes	Rate	1981	0.298067	0.382484	0.22319
Deaths	High-middle SDI	Male	<1 year	Chronic kidney disease due to other and unspecified causes	Rate	1981	5.10266	6.14035	3.70042
Deaths	High-middle SDI	Female	<1 year	Chronic kidney disease due to other and unspecified causes	Rate	1981	4.37383	5.855	3.3515
Deaths	High-middle SDI	Both	<1 year	Chronic kidney disease due to other and unspecified causes	Rate	1981	4.75022	5.66964	3.74342
Deaths	High-middle SDI	Male	2-4 years	Chronic kidney disease due to other and unspecified causes	Rate	1981	0.343108	0.455682	0.214282
Deaths	High-middle SDI	Female	2-4 years	Chronic kidney disease due to other and unspecified causes	Rate	1981	0.35136	0.467307	0.247323
Deaths	High-middle SDI	Both	2-4 years	Chronic kidney disease due to other and unspecified causes	Rate	1981	0.347117	0.44133	0.247798
Deaths	High-middle SDI	Male	<20 years	Chronic kidney disease due to other and unspecified causes	Rate	1981	0.617938	0.721101	0.485362
Deaths	High-middle SDI	Female	<20 years	Chronic kidney disease due to other and unspecified causes	Rate	1981	0.565547	0.689528	0.466787
Deaths	High-middle SDI	Both	<20 years	Chronic kidney disease due to other and unspecified causes	Rate	1981	0.592388	0.686506	0.490671
Deaths	High-middle SDI	Male	10-19 years	Chronic kidney disease due to other and unspecified causes	Rate	1981	0.368858	0.519268	0.243186
Deaths	High-middle SDI	Female	10-19 years	Chronic kidney disease due to other and unspecified causes	Rate	1981	0.349229	0.472017	0.246999
Deaths	High-middle SDI	Both	10-19 years	Chronic kidney disease due to other and unspecified causes	Rate	1981	0.35926	0.487275	0.251578
Deaths	Europe	Male	2-4 years	Chronic kidney disease due to diabetes mellitus type 1	Rate	1982	0.00122533	0.00224823	0.000572822
Deaths	Europe	Female	2-4 years	Chronic kidney disease due to diabetes mellitus type 1	Rate	1982	0.00108463	0.00194257	0.000543559
Deaths	Europe	Both	2-4 years	Chronic kidney disease due to diabetes mellitus type 1	Rate	1982	0.00115661	0.00212493	0.000586823
Deaths	Europe	Male	<20 years	Chronic kidney disease due to diabetes mellitus type 1	Rate	1982	0.00523488	0.00774196	0.00323163
Deaths	Europe	Female	<20 years	Chronic kidney disease due to diabetes mellitus type 1	Rate	1982	0.00542887	0.00795838	0.00354017
Deaths	Europe	Both	<20 years	Chronic kidney disease due to diabetes mellitus type 1	Rate	1982	0.0053296	0.00785935	0.00339237
Deaths	Europe	Male	10-19 years	Chronic kidney disease due to diabetes mellitus type 1	Rate	1982	0.00578311	0.00991322	0.00285426
Deaths	Europe	Female	10-19 years	Chronic kidney disease due to diabetes mellitus type 1	Rate	1982	0.00697729	0.0115933	0.00378271
Deaths	Europe	Both	10-19 years	Chronic kidney disease due to diabetes mellitus type 1	Rate	1982	0.00636628	0.0106429	0.0033194
Deaths	Europe	Male	<20 years	Chronic kidney disease due to diabetes mellitus type 2	Rate	1982	5.2e-06	1.6e-05	8.84e-07
Deaths	Europe	Female	<20 years	Chronic kidney disease due to diabetes mellitus type 2	Rate	1982	5.27e-06	1.63e-05	1.02e-06
Deaths	Europe	Both	<20 years	Chronic kidney disease due to diabetes mellitus type 2	Rate	1982	5.24e-06	1.62e-05	1e-06
Deaths	Europe	Male	10-19 years	Chronic kidney disease due to diabetes mellitus type 2	Rate	1982	1.02e-05	3.12e-05	1.73e-06
Deaths	Europe	Female	10-19 years	Chronic kidney disease due to diabetes mellitus type 2	Rate	1982	1.03e-05	3.18e-05	1.99e-06
Deaths	Europe	Both	10-19 years	Chronic kidney disease due to diabetes mellitus type 2	Rate	1982	1.02e-05	3.17e-05	1.95e-06
Deaths	Low SDI	Male	<20 years	Chronic kidney disease due to hypertension	Rate	1980	0.0431399	0.0839949	0.0206157
Deaths	Low SDI	Female	<20 years	Chronic kidney disease due to hypertension	Rate	1980	0.012684	0.0239423	0.00598451
Deaths	Low SDI	Both	<20 years	Chronic kidney disease due to hypertension	Rate	1980	0.0281529	0.0542154	0.0136132
Deaths	Low SDI	Male	10-19 years	Chronic kidney disease due to hypertension	Rate	1980	0.108653	0.211551	0.0519231
Deaths	Low SDI	Female	10-19 years	Chronic kidney disease due to hypertension	Rate	1980	0.0317472	0.0599259	0.0149788
Deaths	Low SDI	Both	10-19 years	Chronic kidney disease due to hypertension	Rate	1980	0.0706885	0.136128	0.034181
Deaths	Low SDI	Male	<5 years	Chronic kidney disease due to glomerulonephritis	Rate	1980	1.80817	2.68294	0.876491
Deaths	Low SDI	Female	<5 years	Chronic kidney disease due to glomerulonephritis	Rate	1980	2.27962	3.20721	1.33457
Deaths	Low SDI	Both	<5 years	Chronic kidney disease due to glomerulonephritis	Rate	1980	2.03962	2.77723	1.20706
Deaths	Low SDI	Male	5-9 years	Chronic kidney disease due to glomerulonephritis	Rate	1980	0.717163	1.07051	0.398328
Deaths	Low SDI	Female	5-9 years	Chronic kidney disease due to glomerulonephritis	Rate	1980	0.404451	0.60893	0.243781
Deaths	Low SDI	Both	5-9 years	Chronic kidney disease due to glomerulonephritis	Rate	1980	0.56356	0.831459	0.333288
Deaths	Low SDI	Male	<1 year	Chronic kidney disease due to glomerulonephritis	Rate	1980	2.83398	3.92685	1.80063
Deaths	Low SDI	Female	<1 year	Chronic kidney disease due to glomerulonephritis	Rate	1980	2.25462	3.19574	1.52331
Deaths	Low SDI	Both	<1 year	Chronic kidney disease due to glomerulonephritis	Rate	1980	2.55065	3.43126	1.7429
Deaths	Low SDI	Male	2-4 years	Chronic kidney disease due to glomerulonephritis	Rate	1980	1.64959	2.66032	0.536842
Deaths	Low SDI	Female	2-4 years	Chronic kidney disease due to glomerulonephritis	Rate	1980	2.3423	3.46925	1.06936
Deaths	Low SDI	Both	2-4 years	Chronic kidney disease due to glomerulonephritis	Rate	1980	1.99014	2.92555	0.963016
Deaths	Low SDI	Male	<20 years	Chronic kidney disease due to glomerulonephritis	Rate	1980	1.49791	1.99017	0.973598
Deaths	Low SDI	Female	<20 years	Chronic kidney disease due to glomerulonephritis	Rate	1980	1.1806	1.54618	0.810873
Deaths	Low SDI	Both	<20 years	Chronic kidney disease due to glomerulonephritis	Rate	1980	1.34177	1.74861	0.922855
Deaths	Low SDI	Male	10-19 years	Chronic kidney disease due to glomerulonephritis	Rate	1980	1.76089	2.30925	1.16975
Deaths	Low SDI	Female	10-19 years	Chronic kidney disease due to glomerulonephritis	Rate	1980	0.778327	1.04471	0.536046
Deaths	Low SDI	Both	10-19 years	Chronic kidney disease due to glomerulonephritis	Rate	1980	1.27585	1.64986	0.865088
Deaths	Africa	Male	<5 years	Chronic kidney disease due to diabetes mellitus type 1	Rate	1980	0.0279186	0.0474378	0.0120828
Deaths	Africa	Female	<5 years	Chronic kidney disease due to diabetes mellitus type 1	Rate	1980	0.0351088	0.0575031	0.0175425
Deaths	Africa	Both	<5 years	Chronic kidney disease due to diabetes mellitus type 1	Rate	1980	0.0314659	0.0499631	0.0160398
Deaths	Africa	Male	5-9 years	Chronic kidney disease due to diabetes mellitus type 1	Rate	1980	0.0154106	0.0304885	0.00705575
Deaths	Africa	Female	5-9 years	Chronic kidney disease due to diabetes mellitus type 1	Rate	1980	0.0084786	0.0174896	0.00388079
Deaths	Africa	Both	5-9 years	Chronic kidney disease due to diabetes mellitus type 1	Rate	1980	0.011965	0.0230806	0.00571003
Deaths	Africa	Male	<1 year	Chronic kidney disease due to diabetes mellitus type 1	Rate	1980	0.042806	0.073654	0.0221281
Deaths	Africa	Female	<1 year	Chronic kidney disease due to diabetes mellitus type 1	Rate	1980	0.0367527	0.0621329	0.0195158
Deaths	Africa	Both	<1 year	Chronic kidney disease due to diabetes mellitus type 1	Rate	1980	0.0398384	0.0657271	0.0214678
Deaths	Africa	Male	2-4 years	Chronic kidney disease due to diabetes mellitus type 1	Rate	1980	0.0262221	0.0512282	0.00772961
Deaths	Africa	Female	2-4 years	Chronic kidney disease due to diabetes mellitus type 1	Rate	1980	0.035391	0.065102	0.0149432
Deaths	Africa	Both	2-4 years	Chronic kidney disease due to diabetes mellitus type 1	Rate	1980	0.030758	0.0550249	0.0137279
Deaths	Africa	Male	<20 years	Chronic kidney disease due to diabetes mellitus type 1	Rate	1980	0.0467861	0.0700667	0.02512
Deaths	Africa	Female	<20 years	Chronic kidney disease due to diabetes mellitus type 1	Rate	1980	0.0290368	0.0428738	0.0173157
Deaths	Africa	Both	<20 years	Chronic kidney disease due to diabetes mellitus type 1	Rate	1980	0.0379412	0.0551645	0.0233006
Deaths	Africa	Male	10-19 years	Chronic kidney disease due to diabetes mellitus type 1	Rate	1980	0.0828276	0.138312	0.0409746
Deaths	Africa	Female	10-19 years	Chronic kidney disease due to diabetes mellitus type 1	Rate	1980	0.0372348	0.0614024	0.0198856
Deaths	Africa	Both	10-19 years	Chronic kidney disease due to diabetes mellitus type 1	Rate	1980	0.059886	0.094832	0.0309586
Deaths	Africa	Male	<20 years	Chronic kidney disease due to diabetes mellitus type 2	Rate	1980	6.33e-05	0.000179818	1.24e-05
Deaths	Africa	Female	<20 years	Chronic kidney disease due to diabetes mellitus type 2	Rate	1980	2.67e-05	7.96e-05	5.39e-06
Deaths	Africa	Both	<20 years	Chronic kidney disease due to diabetes mellitus type 2	Rate	1980	4.5e-05	0.000132039	9.14e-06
Deaths	Africa	Male	10-19 years	Chronic kidney disease due to diabetes mellitus type 2	Rate	1980	0.000156848	0.000445827	3.07e-05
Deaths	Africa	Female	10-19 years	Chronic kidney disease due to diabetes mellitus type 2	Rate	1980	6.49e-05	0.00019345	1.31e-05
Deaths	Africa	Both	10-19 years	Chronic kidney disease due to diabetes mellitus type 2	Rate	1980	0.000110564	0.000324198	2.24e-05
Deaths	Europe	Male	<20 years	Chronic kidney disease due to hypertension	Rate	1980	0.00476993	0.00965938	0.00231723
Deaths	Europe	Female	<20 years	Chronic kidney disease due to hypertension	Rate	1980	0.00336042	0.00645972	0.00159344
Deaths	Europe	Both	<20 years	Chronic kidney disease due to hypertension	Rate	1980	0.00408201	0.00783246	0.00199303
Deaths	Europe	Male	10-19 years	Chronic kidney disease due to hypertension	Rate	1980	0.00926157	0.0187552	0.00449927
Deaths	Europe	Female	10-19 years	Chronic kidney disease due to hypertension	Rate	1980	0.00652601	0.0125449	0.0030945
Deaths	Europe	Both	10-19 years	Chronic kidney disease due to hypertension	Rate	1980	0.00792661	0.0152094	0.00387014
Deaths	Europe	Male	<5 years	Chronic kidney disease due to glomerulonephritis	Rate	1980	0.617643	0.844183	0.443328
Deaths	Europe	Female	<5 years	Chronic kidney disease due to glomerulonephritis	Rate	1980	0.495347	0.659469	0.356068
Deaths	Europe	Both	<5 years	Chronic kidney disease due to glomerulonephritis	Rate	1980	0.557943	0.746666	0.408654
Deaths	Europe	Male	5-9 years	Chronic kidney disease due to glomerulonephritis	Rate	1980	0.123833	0.183004	0.0749823
Deaths	Europe	Female	5-9 years	Chronic kidney disease due to glomerulonephritis	Rate	1980	0.107935	0.156537	0.0684851
Deaths	Europe	Both	5-9 years	Chronic kidney disease due to glomerulonephritis	Rate	1980	0.116074	0.169533	0.0723907
Deaths	Europe	Male	<1 year	Chronic kidney disease due to glomerulonephritis	Rate	1980	2.3727	3.35588	1.67419
Deaths	Europe	Female	<1 year	Chronic kidney disease due to glomerulonephritis	Rate	1980	1.81059	2.50458	1.27112
Deaths	Europe	Both	<1 year	Chronic kidney disease due to glomerulonephritis	Rate	1980	2.09857	2.87203	1.50153
Deaths	Europe	Male	2-4 years	Chronic kidney disease due to glomerulonephritis	Rate	1980	0.103307	0.162194	0.0568197
Deaths	Europe	Female	2-4 years	Chronic kidney disease due to glomerulonephritis	Rate	1980	0.0846835	0.128776	0.052117
Deaths	Europe	Both	2-4 years	Chronic kidney disease due to glomerulonephritis	Rate	1980	0.0942132	0.144557	0.0579125
Deaths	Europe	Male	<20 years	Chronic kidney disease due to glomerulonephritis	Rate	1980	0.293167	0.357118	0.232686
Deaths	Europe	Female	<20 years	Chronic kidney disease due to glomerulonephritis	Rate	1980	0.250132	0.308461	0.201306
Deaths	Europe	Both	<20 years	Chronic kidney disease due to glomerulonephritis	Rate	1980	0.272164	0.330072	0.220289
Deaths	Europe	Male	10-19 years	Chronic kidney disease due to glomerulonephritis	Rate	1980	0.221376	0.292057	0.156779
Deaths	Europe	Female	10-19 years	Chronic kidney disease due to glomerulonephritis	Rate	1980	0.20255	0.262453	0.141707
Deaths	Europe	Both	10-19 years	Chronic kidney disease due to glomerulonephritis	Rate	1980	0.212189	0.277093	0.150473
Deaths	Europe	Male	<5 years	Chronic kidney disease due to other and unspecified causes	Rate	1980	2.28542	2.63353	1.77532
Deaths	Europe	Female	<5 years	Chronic kidney disease due to other and unspecified causes	Rate	1980	1.76514	2.25487	1.40118
Deaths	Europe	Both	<5 years	Chronic kidney disease due to other and unspecified causes	Rate	1980	2.03144	2.33198	1.65793
Deaths	Europe	Male	5-9 years	Chronic kidney disease due to other and unspecified causes	Rate	1980	0.254212	0.316612	0.1864
Deaths	Europe	Female	5-9 years	Chronic kidney disease due to other and unspecified causes	Rate	1980	0.215607	0.273629	0.162374
Deaths	Europe	Both	5-9 years	Chronic kidney disease due to other and unspecified causes	Rate	1980	0.235371	0.290241	0.17748
Deaths	Europe	Male	<1 year	Chronic kidney disease due to other and unspecified causes	Rate	1980	9.37777	10.7298	7.41666
Deaths	Europe	Female	<1 year	Chronic kidney disease due to other and unspecified causes	Rate	1980	6.81647	8.85016	5.37231
Deaths	Europe	Both	<1 year	Chronic kidney disease due to other and unspecified causes	Rate	1980	8.12868	9.3806	6.63991
Deaths	Europe	Male	2-4 years	Chronic kidney disease due to other and unspecified causes	Rate	1980	0.267942	0.363036	0.167786
Deaths	Europe	Female	2-4 years	Chronic kidney disease due to other and unspecified causes	Rate	1980	0.227488	0.315736	0.158147
Deaths	Europe	Both	2-4 years	Chronic kidney disease due to other and unspecified causes	Rate	1980	0.248189	0.319288	0.174175
Deaths	Europe	Male	<20 years	Chronic kidney disease due to other and unspecified causes	Rate	1980	0.763929	0.855206	0.639467
Deaths	Europe	Female	<20 years	Chronic kidney disease due to other and unspecified causes	Rate	1980	0.619787	0.7586	0.516848
Deaths	Europe	Both	<20 years	Chronic kidney disease due to other and unspecified causes	Rate	1980	0.69358	0.779388	0.59325
Deaths	Europe	Male	10-19 years	Chronic kidney disease due to other and unspecified causes	Rate	1980	0.292718	0.380285	0.219005
Deaths	Europe	Female	10-19 years	Chronic kidney disease due to other and unspecified causes	Rate	1980	0.274448	0.343541	0.208423
Deaths	Europe	Both	10-19 years	Chronic kidney disease due to other and unspecified causes	Rate	1980	0.283802	0.360816	0.215855
Deaths	High-middle SDI	Male	<20 years	Chronic kidney disease due to hypertension	Rate	1982	0.0472374	0.0841022	0.0248458
Deaths	High-middle SDI	Female	<20 years	Chronic kidney disease due to hypertension	Rate	1982	0.0340984	0.0560221	0.0184303
Deaths	High-middle SDI	Both	<20 years	Chronic kidney disease due to hypertension	Rate	1982	0.0408294	0.0693009	0.0232376
Deaths	High-middle SDI	Male	10-19 years	Chronic kidney disease due to hypertension	Rate	1982	0.0901013	0.160418	0.0473912
Deaths	High-middle SDI	Female	10-19 years	Chronic kidney disease due to hypertension	Rate	1982	0.0646621	0.106237	0.03495
Deaths	High-middle SDI	Both	10-19 years	Chronic kidney disease due to hypertension	Rate	1982	0.0776574	0.13181	0.0441979
Deaths	High-middle SDI	Male	<5 years	Chronic kidney disease due to glomerulonephritis	Rate	1982	0.457929	0.615139	0.314033
Deaths	High-middle SDI	Female	<5 years	Chronic kidney disease due to glomerulonephritis	Rate	1982	0.414661	0.561009	0.302159
Deaths	High-middle SDI	Both	<5 years	Chronic kidney disease due to glomerulonephritis	Rate	1982	0.436951	0.577418	0.31369
Deaths	High-middle SDI	Male	5-9 years	Chronic kidney disease due to glomerulonephritis	Rate	1982	0.171686	0.252802	0.100432
Deaths	High-middle SDI	Female	5-9 years	Chronic kidney disease due to glomerulonephritis	Rate	1982	0.135975	0.200081	0.0806644
Deaths	High-middle SDI	Both	5-9 years	Chronic kidney disease due to glomerulonephritis	Rate	1982	0.154285	0.22635	0.0930639
Deaths	High-middle SDI	Male	<1 year	Chronic kidney disease due to glomerulonephritis	Rate	1982	1.35652	1.87248	0.94278
Deaths	High-middle SDI	Female	<1 year	Chronic kidney disease due to glomerulonephritis	Rate	1982	1.14377	1.62528	0.784847
Deaths	High-middle SDI	Both	<1 year	Chronic kidney disease due to glomerulonephritis	Rate	1982	1.25373	1.72313	0.885937
Deaths	High-middle SDI	Male	2-4 years	Chronic kidney disease due to glomerulonephritis	Rate	1982	0.162684	0.247324	0.0944498
Deaths	High-middle SDI	Female	2-4 years	Chronic kidney disease due to glomerulonephritis	Rate	1982	0.14797	0.227442	0.0903486
Deaths	High-middle SDI	Both	2-4 years	Chronic kidney disease due to glomerulonephritis	Rate	1982	0.155539	0.23673	0.096745
Deaths	High-middle SDI	Male	<20 years	Chronic kidney disease due to glomerulonephritis	Rate	1982	0.294848	0.374675	0.218249
Deaths	High-middle SDI	Female	<20 years	Chronic kidney disease due to glomerulonephritis	Rate	1982	0.266911	0.340678	0.203635
Deaths	High-middle SDI	Both	<20 years	Chronic kidney disease due to glomerulonephritis	Rate	1982	0.281223	0.355779	0.21408
Deaths	High-middle SDI	Male	10-19 years	Chronic kidney disease due to glomerulonephritis	Rate	1982	0.27946	0.41112	0.176537
Deaths	High-middle SDI	Female	10-19 years	Chronic kidney disease due to glomerulonephritis	Rate	1982	0.262605	0.363313	0.175065
Deaths	High-middle SDI	Both	10-19 years	Chronic kidney disease due to glomerulonephritis	Rate	1982	0.271215	0.374215	0.180087
Deaths	High-middle SDI	Male	<5 years	Chronic kidney disease due to other and unspecified causes	Rate	1982	1.42368	1.67572	1.0232
Deaths	High-middle SDI	Female	<5 years	Chronic kidney disease due to other and unspecified causes	Rate	1982	1.32921	1.69957	1.04075
Deaths	High-middle SDI	Both	<5 years	Chronic kidney disease due to other and unspecified causes	Rate	1982	1.37788	1.6281	1.09783
Deaths	High-middle SDI	Male	5-9 years	Chronic kidney disease due to other and unspecified causes	Rate	1982	0.324177	0.429591	0.227333
Deaths	High-middle SDI	Female	5-9 years	Chronic kidney disease due to other and unspecified causes	Rate	1982	0.256258	0.333925	0.189489
Deaths	High-middle SDI	Both	5-9 years	Chronic kidney disease due to other and unspecified causes	Rate	1982	0.291081	0.378232	0.215032
Deaths	High-middle SDI	Male	<1 year	Chronic kidney disease due to other and unspecified causes	Rate	1982	4.87872	5.85232	3.54003
Deaths	High-middle SDI	Female	<1 year	Chronic kidney disease due to other and unspecified causes	Rate	1982	4.19962	5.62956	3.25858
Deaths	High-middle SDI	Both	<1 year	Chronic kidney disease due to other and unspecified causes	Rate	1982	4.55061	5.44899	3.59577
Deaths	High-middle SDI	Male	2-4 years	Chronic kidney disease due to other and unspecified causes	Rate	1982	0.334194	0.436686	0.209032
Deaths	High-middle SDI	Female	2-4 years	Chronic kidney disease due to other and unspecified causes	Rate	1982	0.347994	0.455023	0.247537
Deaths	High-middle SDI	Both	2-4 years	Chronic kidney disease due to other and unspecified causes	Rate	1982	0.340895	0.432106	0.246348
Deaths	High-middle SDI	Male	<20 years	Chronic kidney disease due to other and unspecified causes	Rate	1982	0.6011	0.697732	0.471822
Deaths	High-middle SDI	Female	<20 years	Chronic kidney disease due to other and unspecified causes	Rate	1982	0.546009	0.665488	0.457352
Deaths	High-middle SDI	Both	<20 years	Chronic kidney disease due to other and unspecified causes	Rate	1982	0.574232	0.667058	0.47493
Deaths	High-middle SDI	Male	10-19 years	Chronic kidney disease due to other and unspecified causes	Rate	1982	0.363998	0.507916	0.246045
Deaths	High-middle SDI	Female	10-19 years	Chronic kidney disease due to other and unspecified causes	Rate	1982	0.337293	0.447676	0.24327
Deaths	High-middle SDI	Both	10-19 years	Chronic kidney disease due to other and unspecified causes	Rate	1982	0.350935	0.469725	0.245459
Deaths	America	Male	<20 years	Chronic kidney disease due to hypertension	Rate	1980	0.0150998	0.0270172	0.00791541
Deaths	America	Female	<20 years	Chronic kidney disease due to hypertension	Rate	1980	0.0118052	0.0221516	0.00585904
Deaths	America	Both	<20 years	Chronic kidney disease due to hypertension	Rate	1980	0.0134701	0.024815	0.00707483
Deaths	America	Male	10-19 years	Chronic kidney disease due to hypertension	Rate	1980	0.0312495	0.0559129	0.0163812
Deaths	America	Female	10-19 years	Chronic kidney disease due to hypertension	Rate	1980	0.0241962	0.0454026	0.0120089
Deaths	America	Both	10-19 years	Chronic kidney disease due to hypertension	Rate	1980	0.0277436	0.0511099	0.0145716
Deaths	America	Male	<5 years	Chronic kidney disease due to glomerulonephritis	Rate	1980	1.77526	2.23712	1.34956
Deaths	America	Female	<5 years	Chronic kidney disease due to glomerulonephritis	Rate	1980	1.61203	1.94669	1.28189
Deaths	America	Both	<5 years	Chronic kidney disease due to glomerulonephritis	Rate	1980	1.69497	2.0801	1.35352
Deaths	America	Male	5-9 years	Chronic kidney disease due to glomerulonephritis	Rate	1980	0.413815	0.543777	0.293108
Deaths	America	Female	5-9 years	Chronic kidney disease due to glomerulonephritis	Rate	1980	0.408376	0.532533	0.290092
Deaths	America	Both	5-9 years	Chronic kidney disease due to glomerulonephritis	Rate	1980	0.411134	0.534017	0.292965
Deaths	America	Male	<1 year	Chronic kidney disease due to glomerulonephritis	Rate	1980	5.24859	6.92175	3.77845
Deaths	America	Female	<1 year	Chronic kidney disease due to glomerulonephritis	Rate	1980	4.31129	5.38142	3.28436
Deaths	America	Both	<1 year	Chronic kidney disease due to glomerulonephritis	Rate	1980	4.78849	6.13303	3.54568
Deaths	America	Male	2-4 years	Chronic kidney disease due to glomerulonephritis	Rate	1980	0.573608	0.795687	0.368325
Deaths	America	Female	2-4 years	Chronic kidney disease due to glomerulonephritis	Rate	1980	0.591764	0.793517	0.418703
Deaths	America	Both	2-4 years	Chronic kidney disease due to glomerulonephritis	Rate	1980	0.582545	0.791401	0.413936
Deaths	America	Male	<20 years	Chronic kidney disease due to glomerulonephritis	Rate	1980	0.813646	0.970081	0.688644
Deaths	America	Female	<20 years	Chronic kidney disease due to glomerulonephritis	Rate	1980	0.83023	0.960766	0.718536
Deaths	America	Both	<20 years	Chronic kidney disease due to glomerulonephritis	Rate	1980	0.821849	0.957736	0.707228
Deaths	America	Male	10-19 years	Chronic kidney disease due to glomerulonephritis	Rate	1980	0.490111	0.592003	0.370582
Deaths	America	Female	10-19 years	Chronic kidney disease due to glomerulonephritis	Rate	1980	0.622576	0.742317	0.491274
Deaths	America	Both	10-19 years	Chronic kidney disease due to glomerulonephritis	Rate	1980	0.555954	0.664365	0.431989
Deaths	America	Male	<5 years	Chronic kidney disease due to other and unspecified causes	Rate	1980	1.92355	2.34123	1.45708
Deaths	America	Female	<5 years	Chronic kidney disease due to other and unspecified causes	Rate	1980	1.41337	1.74762	1.09692
Deaths	America	Both	<5 years	Chronic kidney disease due to other and unspecified causes	Rate	1980	1.67261	2.03504	1.28851
Deaths	America	Male	5-9 years	Chronic kidney disease due to other and unspecified causes	Rate	1980	0.336311	0.454981	0.224505
Deaths	America	Female	5-9 years	Chronic kidney disease due to other and unspecified causes	Rate	1980	0.315254	0.442044	0.206517
Deaths	America	Both	5-9 years	Chronic kidney disease due to other and unspecified causes	Rate	1980	0.325932	0.450489	0.216712
Deaths	America	Male	<1 year	Chronic kidney disease due to other and unspecified causes	Rate	1980	6.04303	7.54037	4.43264
Deaths	America	Female	<1 year	Chronic kidney disease due to other and unspecified causes	Rate	1980	3.71063	4.83543	2.71712
Deaths	America	Both	<1 year	Chronic kidney disease due to other and unspecified causes	Rate	1980	4.89812	6.10735	3.58515
Deaths	America	Male	2-4 years	Chronic kidney disease due to other and unspecified causes	Rate	1980	0.512082	0.709213	0.348257
Deaths	America	Female	2-4 years	Chronic kidney disease due to other and unspecified causes	Rate	1980	0.481342	0.665058	0.325274
Deaths	America	Both	2-4 years	Chronic kidney disease due to other and unspecified causes	Rate	1980	0.496952	0.684452	0.337083
Deaths	America	Male	<20 years	Chronic kidney disease due to other and unspecified causes	Rate	1980	0.732517	0.86003	0.590106
Deaths	America	Female	<20 years	Chronic kidney disease due to other and unspecified causes	Rate	1980	0.596376	0.709318	0.4837
Deaths	America	Both	<20 years	Chronic kidney disease due to other and unspecified causes	Rate	1980	0.665176	0.780022	0.540956
Deaths	America	Male	10-19 years	Chronic kidney disease due to other and unspecified causes	Rate	1980	0.280523	0.389585	0.187231
Deaths	America	Female	10-19 years	Chronic kidney disease due to other and unspecified causes	Rate	1980	0.298038	0.435092	0.19542
Deaths	America	Both	10-19 years	Chronic kidney disease due to other and unspecified causes	Rate	1980	0.289229	0.416505	0.192529
Deaths	Middle SDI	Male	<20 years	Chronic kidney disease due to diabetes mellitus type 1	Rate	1980	0.133571	0.189432	0.079003
Deaths	Middle SDI	Female	<20 years	Chronic kidney disease due to diabetes mellitus type 1	Rate	1980	0.128367	0.185333	0.084763
Deaths	Middle SDI	Both	<20 years	Chronic kidney disease due to diabetes mellitus type 1	Rate	1980	0.131025	0.183557	0.0853966
Deaths	Middle SDI	Male	10-19 years	Chronic kidney disease due to diabetes mellitus type 1	Rate	1980	0.183414	0.288742	0.0964832
Deaths	Middle SDI	Female	10-19 years	Chronic kidney disease due to diabetes mellitus type 1	Rate	1980	0.182516	0.286528	0.105974
Deaths	Middle SDI	Both	10-19 years	Chronic kidney disease due to diabetes mellitus type 1	Rate	1980	0.182973	0.279069	0.109071
Deaths	Middle SDI	Male	<20 years	Chronic kidney disease due to diabetes mellitus type 2	Rate	1980	0.000122156	0.000369259	2.43e-05
Deaths	Middle SDI	Female	<20 years	Chronic kidney disease due to diabetes mellitus type 2	Rate	1980	0.000126735	0.00037118	2.63e-05
Deaths	Middle SDI	Both	<20 years	Chronic kidney disease due to diabetes mellitus type 2	Rate	1980	0.000124396	0.000369531	2.73e-05
Deaths	Middle SDI	Male	10-19 years	Chronic kidney disease due to diabetes mellitus type 2	Rate	1980	0.000255418	0.000772095	5.07e-05
Deaths	Middle SDI	Female	10-19 years	Chronic kidney disease due to diabetes mellitus type 2	Rate	1980	0.000262747	0.000769531	5.46e-05
Deaths	Middle SDI	Both	10-19 years	Chronic kidney disease due to diabetes mellitus type 2	Rate	1980	0.000259019	0.000769445	5.68e-05
Deaths	Low SDI	Male	<5 years	Chronic kidney disease due to diabetes mellitus type 1	Rate	1981	0.0356322	0.0608625	0.0139594
Deaths	Low SDI	Female	<5 years	Chronic kidney disease due to diabetes mellitus type 1	Rate	1981	0.0421838	0.0697123	0.0207796
Deaths	Low SDI	Both	<5 years	Chronic kidney disease due to diabetes mellitus type 1	Rate	1981	0.0388489	0.0624512	0.0197167
Deaths	Low SDI	Male	5-9 years	Chronic kidney disease due to diabetes mellitus type 1	Rate	1981	0.0180299	0.0337283	0.0079754
Deaths	Low SDI	Female	5-9 years	Chronic kidney disease due to diabetes mellitus type 1	Rate	1981	0.00989243	0.0202261	0.00453402
Deaths	Low SDI	Both	5-9 years	Chronic kidney disease due to diabetes mellitus type 1	Rate	1981	0.014033	0.0265775	0.0067385
Deaths	Low SDI	Male	<1 year	Chronic kidney disease due to diabetes mellitus type 1	Rate	1981	0.0593573	0.0987364	0.0288367
Deaths	Low SDI	Female	<1 year	Chronic kidney disease due to diabetes mellitus type 1	Rate	1981	0.0397056	0.0672035	0.0214643
Deaths	Low SDI	Both	<1 year	Chronic kidney disease due to diabetes mellitus type 1	Rate	1981	0.0497451	0.0800429	0.0274632
Deaths	Low SDI	Male	2-4 years	Chronic kidney disease due to diabetes mellitus type 1	Rate	1981	0.0317511	0.0618224	0.00830014
Deaths	Low SDI	Female	2-4 years	Chronic kidney disease due to diabetes mellitus type 1	Rate	1981	0.0447164	0.0804019	0.0183169
Deaths	Low SDI	Both	2-4 years	Chronic kidney disease due to diabetes mellitus type 1	Rate	1981	0.0381253	0.0678124	0.0155632
Deaths	Low SDI	Male	<20 years	Chronic kidney disease due to diabetes mellitus type 1	Rate	1981	0.0526504	0.0803217	0.0285835
Deaths	Low SDI	Female	<20 years	Chronic kidney disease due to diabetes mellitus type 1	Rate	1981	0.0335911	0.049924	0.0195083
Deaths	Low SDI	Both	<20 years	Chronic kidney disease due to diabetes mellitus type 1	Rate	1981	0.0432749	0.0630495	0.0260144
Deaths	Low SDI	Male	10-19 years	Chronic kidney disease due to diabetes mellitus type 1	Rate	1981	0.090314	0.151163	0.0463041
Deaths	Low SDI	Female	10-19 years	Chronic kidney disease due to diabetes mellitus type 1	Rate	1981	0.0422276	0.0683118	0.0221224
Deaths	Low SDI	Both	10-19 years	Chronic kidney disease due to diabetes mellitus type 1	Rate	1981	0.0665981	0.106564	0.0343671
Deaths	Low SDI	Male	<20 years	Chronic kidney disease due to diabetes mellitus type 2	Rate	1981	6.53e-05	0.000187211	1.28e-05
Deaths	Low SDI	Female	<20 years	Chronic kidney disease due to diabetes mellitus type 2	Rate	1981	2.68e-05	8.02e-05	5.32e-06
Deaths	Low SDI	Both	<20 years	Chronic kidney disease due to diabetes mellitus type 2	Rate	1981	4.64e-05	0.00013419	9.27e-06
Deaths	Low SDI	Male	10-19 years	Chronic kidney disease due to diabetes mellitus type 2	Rate	1981	0.000164382	0.000471195	3.22e-05
Deaths	Low SDI	Female	10-19 years	Chronic kidney disease due to diabetes mellitus type 2	Rate	1981	6.71e-05	0.000200796	1.33e-05
Deaths	Low SDI	Both	10-19 years	Chronic kidney disease due to diabetes mellitus type 2	Rate	1981	0.000116393	0.000336895	2.33e-05
Deaths	Low-middle SDI	Male	<5 years	Chronic kidney disease due to diabetes mellitus type 1	Rate	1980	0.0531599	0.103564	0.0141449
Deaths	Low-middle SDI	Female	<5 years	Chronic kidney disease due to diabetes mellitus type 1	Rate	1980	0.0517191	0.0892248	0.0210073
Deaths	Low-middle SDI	Both	<5 years	Chronic kidney disease due to diabetes mellitus type 1	Rate	1980	0.0524559	0.0919817	0.0213332
Deaths	Low-middle SDI	Male	5-9 years	Chronic kidney disease due to diabetes mellitus type 1	Rate	1980	0.0301655	0.0602844	0.0101908
Deaths	Low-middle SDI	Female	5-9 years	Chronic kidney disease due to diabetes mellitus type 1	Rate	1980	0.0168547	0.0326879	0.00766281
Deaths	Low-middle SDI	Both	5-9 years	Chronic kidney disease due to diabetes mellitus type 1	Rate	1980	0.0236628	0.0450333	0.00947848
Deaths	America	Male	<5 years	Chronic kidney disease due to diabetes mellitus type 1	Rate	1982	0.0244301	0.0504383	0.00992368
Deaths	America	Female	<5 years	Chronic kidney disease due to diabetes mellitus type 1	Rate	1982	0.0116071	0.0212468	0.00521637
Deaths	America	Both	<5 years	Chronic kidney disease due to diabetes mellitus type 1	Rate	1982	0.0181696	0.0364525	0.00766458
Deaths	America	Male	5-9 years	Chronic kidney disease due to diabetes mellitus type 1	Rate	1982	0.000497423	0.000972503	0.000210592
Deaths	America	Female	5-9 years	Chronic kidney disease due to diabetes mellitus type 1	Rate	1982	0.000458507	0.000883825	0.000208318
Deaths	America	Both	5-9 years	Chronic kidney disease due to diabetes mellitus type 1	Rate	1982	0.000478428	0.000899006	0.000207149
Deaths	America	Male	<1 year	Chronic kidney disease due to diabetes mellitus type 1	Rate	1982	0.114803	0.240209	0.0456065
Deaths	America	Female	<1 year	Chronic kidney disease due to diabetes mellitus type 1	Rate	1982	0.053153	0.0990117	0.0234677
Deaths	America	Both	<1 year	Chronic kidney disease due to diabetes mellitus type 1	Rate	1982	0.0846998	0.172449	0.0350796
Deaths	America	Male	2-4 years	Chronic kidney disease due to diabetes mellitus type 1	Rate	1982	0.000447292	0.000863491	0.000179023
Deaths	America	Female	2-4 years	Chronic kidney disease due to diabetes mellitus type 1	Rate	1982	0.000355118	0.000656661	0.000162984
Deaths	America	Both	2-4 years	Chronic kidney disease due to diabetes mellitus type 1	Rate	1982	0.000402297	0.000747805	0.000170891
Deaths	America	Male	<20 years	Chronic kidney disease due to diabetes mellitus type 1	Rate	1982	0.00684225	0.0132441	0.00311587
Deaths	America	Female	<20 years	Chronic kidney disease due to diabetes mellitus type 1	Rate	1982	0.00446551	0.00709071	0.00266868
Deaths	America	Both	<20 years	Chronic kidney disease due to diabetes mellitus type 1	Rate	1982	0.00568046	0.0100401	0.00291867
Deaths	America	Male	10-19 years	Chronic kidney disease due to diabetes mellitus type 1	Rate	1982	0.00151336	0.00270065	0.000700381
Deaths	America	Female	10-19 years	Chronic kidney disease due to diabetes mellitus type 1	Rate	1982	0.00290905	0.00519257	0.00144317
Deaths	America	Both	10-19 years	Chronic kidney disease due to diabetes mellitus type 1	Rate	1982	0.00219639	0.00386347	0.00106598
Deaths	America	Male	<20 years	Chronic kidney disease due to diabetes mellitus type 2	Rate	1982	2.76e-06	8.33e-06	5.83e-07
Deaths	America	Female	<20 years	Chronic kidney disease due to diabetes mellitus type 2	Rate	1982	6.81e-06	2.06e-05	1.47e-06
Deaths	America	Both	<20 years	Chronic kidney disease due to diabetes mellitus type 2	Rate	1982	4.74e-06	1.38e-05	1.03e-06
Deaths	America	Male	10-19 years	Chronic kidney disease due to diabetes mellitus type 2	Rate	1982	5.17e-06	1.56e-05	1.09e-06
Deaths	America	Female	10-19 years	Chronic kidney disease due to diabetes mellitus type 2	Rate	1982	1.27e-05	3.85e-05	2.74e-06
Deaths	America	Both	10-19 years	Chronic kidney disease due to diabetes mellitus type 2	Rate	1982	8.88e-06	2.59e-05	1.94e-06
Deaths	Low-middle SDI	Male	<1 year	Chronic kidney disease due to diabetes mellitus type 1	Rate	1980	0.079359	0.152535	0.0285083
Deaths	Low-middle SDI	Female	<1 year	Chronic kidney disease due to diabetes mellitus type 1	Rate	1980	0.0497663	0.0846976	0.0249266
Deaths	Low-middle SDI	Both	<1 year	Chronic kidney disease due to diabetes mellitus type 1	Rate	1980	0.0649262	0.117103	0.0306932
Deaths	Low-middle SDI	Male	2-4 years	Chronic kidney disease due to diabetes mellitus type 1	Rate	1980	0.0492718	0.103482	0.00731095
Deaths	Low-middle SDI	Female	2-4 years	Chronic kidney disease due to diabetes mellitus type 1	Rate	1980	0.0495469	0.0918864	0.0132022
Deaths	Low-middle SDI	Both	2-4 years	Chronic kidney disease due to diabetes mellitus type 1	Rate	1980	0.0494062	0.0935354	0.0134278
Deaths	Low-middle SDI	Male	<20 years	Chronic kidney disease due to diabetes mellitus type 1	Rate	1980	0.0481752	0.0756659	0.0225519
Deaths	Low-middle SDI	Female	<20 years	Chronic kidney disease due to diabetes mellitus type 1	Rate	1980	0.0484373	0.0751602	0.0280225
Deaths	Low-middle SDI	Both	<20 years	Chronic kidney disease due to diabetes mellitus type 1	Rate	1980	0.048303	0.0697659	0.027083
Deaths	Low-middle SDI	Male	10-19 years	Chronic kidney disease due to diabetes mellitus type 1	Rate	1980	0.0557593	0.0875114	0.0282866
Deaths	Low-middle SDI	Female	10-19 years	Chronic kidney disease due to diabetes mellitus type 1	Rate	1980	0.0657348	0.108518	0.0323151
Deaths	Low-middle SDI	Both	10-19 years	Chronic kidney disease due to diabetes mellitus type 1	Rate	1980	0.0606129	0.0941808	0.0312084
Deaths	Low-middle SDI	Male	<20 years	Chronic kidney disease due to diabetes mellitus type 2	Rate	1980	3.61e-05	0.000101607	7.26e-06
Deaths	Low-middle SDI	Female	<20 years	Chronic kidney disease due to diabetes mellitus type 2	Rate	1980	4.47e-05	0.000135646	8.74e-06
Deaths	Low-middle SDI	Both	<20 years	Chronic kidney disease due to diabetes mellitus type 2	Rate	1980	4.03e-05	0.00011272	7.83e-06
Deaths	Low-middle SDI	Male	10-19 years	Chronic kidney disease due to diabetes mellitus type 2	Rate	1980	8.39e-05	0.000236179	1.69e-05
Deaths	Low-middle SDI	Female	10-19 years	Chronic kidney disease due to diabetes mellitus type 2	Rate	1980	0.000104433	0.000316751	2.04e-05
Deaths	Low-middle SDI	Both	10-19 years	Chronic kidney disease due to diabetes mellitus type 2	Rate	1980	9.39e-05	0.000262597	1.82e-05
Deaths	Asia	Male	<20 years	Chronic kidney disease due to hypertension	Rate	1980	0.0746098	0.119393	0.0388719
Deaths	Asia	Female	<20 years	Chronic kidney disease due to hypertension	Rate	1980	0.0690333	0.109493	0.0395298
Deaths	Asia	Both	<20 years	Chronic kidney disease due to hypertension	Rate	1980	0.071902	0.11419	0.041505
Deaths	Asia	Male	10-19 years	Chronic kidney disease due to hypertension	Rate	1980	0.157368	0.251826	0.0819891
Deaths	Asia	Female	10-19 years	Chronic kidney disease due to hypertension	Rate	1980	0.14546	0.230712	0.0832931
Deaths	Asia	Both	10-19 years	Chronic kidney disease due to hypertension	Rate	1980	0.151583	0.240733	0.0875001
Deaths	Asia	Male	<5 years	Chronic kidney disease due to glomerulonephritis	Rate	1980	0.871186	1.31842	0.311628
Deaths	Asia	Female	<5 years	Chronic kidney disease due to glomerulonephritis	Rate	1980	0.723539	1.0037	0.387099
Deaths	Asia	Both	<5 years	Chronic kidney disease due to glomerulonephritis	Rate	1980	0.799553	1.14855	0.385494
Deaths	Asia	Male	5-9 years	Chronic kidney disease due to glomerulonephritis	Rate	1980	0.412636	0.659088	0.175187
Deaths	Asia	Female	5-9 years	Chronic kidney disease due to glomerulonephritis	Rate	1980	0.239024	0.345701	0.143634
Deaths	Asia	Both	5-9 years	Chronic kidney disease due to glomerulonephritis	Rate	1980	0.328347	0.496501	0.172948
Deaths	Asia	Male	<1 year	Chronic kidney disease due to glomerulonephritis	Rate	1980	1.73815	2.72296	0.741256
Deaths	Asia	Female	<1 year	Chronic kidney disease due to glomerulonephritis	Rate	1980	0.819116	1.14189	0.558529
Deaths	Asia	Both	<1 year	Chronic kidney disease due to glomerulonephritis	Rate	1980	1.29314	1.89342	0.692692
Deaths	Asia	Male	2-4 years	Chronic kidney disease due to glomerulonephritis	Rate	1980	0.649028	1.14804	0.159135
Deaths	Asia	Female	2-4 years	Chronic kidney disease due to glomerulonephritis	Rate	1980	0.628438	0.961278	0.278175
Deaths	Asia	Both	2-4 years	Chronic kidney disease due to glomerulonephritis	Rate	1980	0.639033	1.03008	0.253846
Deaths	Asia	Male	<20 years	Chronic kidney disease due to glomerulonephritis	Rate	1980	0.516894	0.716189	0.261235
Deaths	Asia	Female	<20 years	Chronic kidney disease due to glomerulonephritis	Rate	1980	0.435419	0.569217	0.304668
Deaths	Asia	Both	<20 years	Chronic kidney disease due to glomerulonephritis	Rate	1980	0.477333	0.628108	0.292333
Deaths	Asia	Male	10-19 years	Chronic kidney disease due to glomerulonephritis	Rate	1980	0.381098	0.537711	0.202332
Deaths	Asia	Female	10-19 years	Chronic kidney disease due to glomerulonephritis	Rate	1980	0.387859	0.546427	0.23721
Deaths	Asia	Both	10-19 years	Chronic kidney disease due to glomerulonephritis	Rate	1980	0.384382	0.53172	0.233192
Deaths	Asia	Male	<5 years	Chronic kidney disease due to other and unspecified causes	Rate	1980	2.2662	3.17583	0.771404
Deaths	Asia	Female	<5 years	Chronic kidney disease due to other and unspecified causes	Rate	1980	1.59314	2.10984	0.850678
Deaths	Asia	Both	<5 years	Chronic kidney disease due to other and unspecified causes	Rate	1980	1.93965	2.51208	0.96763
Deaths	Asia	Male	5-9 years	Chronic kidney disease due to other and unspecified causes	Rate	1980	0.766818	1.09871	0.322154
Deaths	Asia	Female	5-9 years	Chronic kidney disease due to other and unspecified causes	Rate	1980	0.35858	0.506945	0.245291
Deaths	Asia	Both	5-9 years	Chronic kidney disease due to other and unspecified causes	Rate	1980	0.568617	0.778491	0.302973
Deaths	Asia	Male	<1 year	Chronic kidney disease due to other and unspecified causes	Rate	1980	5.65491	7.87534	1.99987
Deaths	Asia	Female	<1 year	Chronic kidney disease due to other and unspecified causes	Rate	1980	2.05326	2.64242	1.57654
Deaths	Asia	Both	<1 year	Chronic kidney disease due to other and unspecified causes	Rate	1980	3.91095	5.1422	1.93037
Deaths	Asia	Male	2-4 years	Chronic kidney disease due to other and unspecified causes	Rate	1980	1.35647	2.15236	0.327683
Deaths	Asia	Female	2-4 years	Chronic kidney disease due to other and unspecified causes	Rate	1980	1.27773	1.79207	0.511121
Deaths	Asia	Both	2-4 years	Chronic kidney disease due to other and unspecified causes	Rate	1980	1.31825	1.8257	0.478539
Deaths	Asia	Male	<20 years	Chronic kidney disease due to other and unspecified causes	Rate	1980	1.00889	1.33493	0.452028
Deaths	Asia	Female	<20 years	Chronic kidney disease due to other and unspecified causes	Rate	1980	0.70553	0.903316	0.511922
Deaths	Asia	Both	<20 years	Chronic kidney disease due to other and unspecified causes	Rate	1980	0.86159	1.08205	0.499265
Deaths	Asia	Male	10-19 years	Chronic kidney disease due to other and unspecified causes	Rate	1980	0.455236	0.615918	0.302896
Deaths	Asia	Female	10-19 years	Chronic kidney disease due to other and unspecified causes	Rate	1980	0.414436	0.570511	0.282069
Deaths	Asia	Both	10-19 years	Chronic kidney disease due to other and unspecified causes	Rate	1980	0.435415	0.590656	0.296168
Deaths	Low SDI	Male	<5 years	Chronic kidney disease due to other and unspecified causes	Rate	1980	2.74071	3.70132	1.33433
Deaths	Low SDI	Female	<5 years	Chronic kidney disease due to other and unspecified causes	Rate	1980	3.4139	4.7808	2.00286
Deaths	Low SDI	Both	<5 years	Chronic kidney disease due to other and unspecified causes	Rate	1980	3.0712	3.97626	1.97627
Deaths	Low SDI	Male	5-9 years	Chronic kidney disease due to other and unspecified causes	Rate	1980	0.790947	1.15438	0.455814
Deaths	Low SDI	Female	5-9 years	Chronic kidney disease due to other and unspecified causes	Rate	1980	0.45644	0.670672	0.277046
Deaths	Low SDI	Both	5-9 years	Chronic kidney disease due to other and unspecified causes	Rate	1980	0.626638	0.881402	0.376713
Deaths	Low SDI	Male	<1 year	Chronic kidney disease due to other and unspecified causes	Rate	1980	4.92411	6.23597	3.11029
Deaths	Low SDI	Female	<1 year	Chronic kidney disease due to other and unspecified causes	Rate	1980	3.84005	5.22525	2.9544
Deaths	Low SDI	Both	<1 year	Chronic kidney disease due to other and unspecified causes	Rate	1980	4.39396	5.362	3.18594
Deaths	Low SDI	Male	2-4 years	Chronic kidney disease due to other and unspecified causes	Rate	1980	2.20859	3.32392	0.759544
Deaths	Low SDI	Female	2-4 years	Chronic kidney disease due to other and unspecified causes	Rate	1980	3.223	4.76241	1.47327
Deaths	Low SDI	Both	2-4 years	Chronic kidney disease due to other and unspecified causes	Rate	1980	2.70731	3.76195	1.24125
Deaths	Low SDI	Male	<20 years	Chronic kidney disease due to other and unspecified causes	Rate	1980	1.5632	2.0608	0.890417
Deaths	Low SDI	Female	<20 years	Chronic kidney disease due to other and unspecified causes	Rate	1980	1.49361	2.05625	0.989043
Deaths	Low SDI	Both	<20 years	Chronic kidney disease due to other and unspecified causes	Rate	1980	1.52896	1.93191	1.03065
Deaths	Low SDI	Male	10-19 years	Chronic kidney disease due to other and unspecified causes	Rate	1980	1.08701	1.59982	0.655589
Deaths	Low SDI	Female	10-19 years	Chronic kidney disease due to other and unspecified causes	Rate	1980	0.578201	0.832765	0.393104
Deaths	Low SDI	Both	10-19 years	Chronic kidney disease due to other and unspecified causes	Rate	1980	0.835839	1.20995	0.553062
Deaths	Asia	Male	<5 years	Chronic kidney disease due to diabetes mellitus type 1	Rate	1980	0.0750164	0.132573	0.0297568
Deaths	Asia	Female	<5 years	Chronic kidney disease due to diabetes mellitus type 1	Rate	1980	0.0766283	0.127758	0.0388714
Deaths	Asia	Both	<5 years	Chronic kidney disease due to diabetes mellitus type 1	Rate	1980	0.0757985	0.123	0.0392923
Deaths	Asia	Male	5-9 years	Chronic kidney disease due to diabetes mellitus type 1	Rate	1980	0.0637665	0.116949	0.0305146
Deaths	Asia	Female	5-9 years	Chronic kidney disease due to diabetes mellitus type 1	Rate	1980	0.0454743	0.0819155	0.0239977
Deaths	Asia	Both	5-9 years	Chronic kidney disease due to diabetes mellitus type 1	Rate	1980	0.0548856	0.0987547	0.0282552
Deaths	Asia	Male	<1 year	Chronic kidney disease due to diabetes mellitus type 1	Rate	1980	0.118605	0.207727	0.0554746
Deaths	Asia	Female	<1 year	Chronic kidney disease due to diabetes mellitus type 1	Rate	1980	0.094569	0.160098	0.0508744
Deaths	Asia	Both	<1 year	Chronic kidney disease due to diabetes mellitus type 1	Rate	1980	0.106966	0.180092	0.0569719
Deaths	Asia	Male	2-4 years	Chronic kidney disease due to diabetes mellitus type 1	Rate	1980	0.0602272	0.118647	0.016528
Deaths	Asia	Female	2-4 years	Chronic kidney disease due to diabetes mellitus type 1	Rate	1980	0.0609877	0.108028	0.0253705
Deaths	Asia	Both	2-4 years	Chronic kidney disease due to diabetes mellitus type 1	Rate	1980	0.0605964	0.106093	0.0257313
Deaths	Asia	Male	<20 years	Chronic kidney disease due to diabetes mellitus type 1	Rate	1980	0.108472	0.153548	0.0644356
Deaths	Asia	Female	<20 years	Chronic kidney disease due to diabetes mellitus type 1	Rate	1980	0.106135	0.155218	0.0695373
Deaths	Asia	Both	<20 years	Chronic kidney disease due to diabetes mellitus type 1	Rate	1980	0.107337	0.150268	0.0700713
Deaths	Asia	Male	10-19 years	Chronic kidney disease due to diabetes mellitus type 1	Rate	1980	0.151891	0.235878	0.0809071
Deaths	Asia	Female	10-19 years	Chronic kidney disease due to diabetes mellitus type 1	Rate	1980	0.156254	0.242176	0.0908082
Deaths	Asia	Both	10-19 years	Chronic kidney disease due to diabetes mellitus type 1	Rate	1980	0.154011	0.23374	0.0927422
Deaths	Asia	Male	<20 years	Chronic kidney disease due to diabetes mellitus type 2	Rate	1980	0.000102882	0.000308118	1.98e-05
Deaths	Asia	Female	<20 years	Chronic kidney disease due to diabetes mellitus type 2	Rate	1980	0.000109669	0.000322162	2.32e-05
Deaths	Asia	Both	<20 years	Chronic kidney disease due to diabetes mellitus type 2	Rate	1980	0.000106177	0.000314357	2.34e-05
Deaths	Asia	Male	10-19 years	Chronic kidney disease due to diabetes mellitus type 2	Rate	1980	0.000217	0.000649885	4.18e-05
Deaths	Asia	Female	10-19 years	Chronic kidney disease due to diabetes mellitus type 2	Rate	1980	0.000231083	0.000678827	4.89e-05
Deaths	Asia	Both	10-19 years	Chronic kidney disease due to diabetes mellitus type 2	Rate	1980	0.000223841	0.000662722	4.93e-05
Deaths	Low SDI	Male	<5 years	Chronic kidney disease due to diabetes mellitus type 1	Rate	1982	0.0352826	0.0596934	0.013948
Deaths	Low SDI	Female	<5 years	Chronic kidney disease due to diabetes mellitus type 1	Rate	1982	0.0413781	0.0674535	0.02009
Deaths	Low SDI	Both	<5 years	Chronic kidney disease due to diabetes mellitus type 1	Rate	1982	0.038276	0.0612507	0.0195664
Deaths	Low SDI	Male	5-9 years	Chronic kidney disease due to diabetes mellitus type 1	Rate	1982	0.0181817	0.0355188	0.0082596
Deaths	Low SDI	Female	5-9 years	Chronic kidney disease due to diabetes mellitus type 1	Rate	1982	0.00999646	0.0207436	0.00459841
Deaths	Low SDI	Both	5-9 years	Chronic kidney disease due to diabetes mellitus type 1	Rate	1982	0.0141613	0.0274098	0.00687354
Deaths	Low SDI	Male	<1 year	Chronic kidney disease due to diabetes mellitus type 1	Rate	1982	0.0592817	0.099862	0.0290587
Deaths	Low SDI	Female	<1 year	Chronic kidney disease due to diabetes mellitus type 1	Rate	1982	0.0397783	0.0672786	0.0218266
Deaths	Low SDI	Both	<1 year	Chronic kidney disease due to diabetes mellitus type 1	Rate	1982	0.0497403	0.0798781	0.0276463
Deaths	Low SDI	Male	2-4 years	Chronic kidney disease due to diabetes mellitus type 1	Rate	1982	0.0312927	0.0609189	0.00824586
Deaths	Low SDI	Female	2-4 years	Chronic kidney disease due to diabetes mellitus type 1	Rate	1982	0.0435722	0.07789	0.0172734
Deaths	Low SDI	Both	2-4 years	Chronic kidney disease due to diabetes mellitus type 1	Rate	1982	0.0373307	0.0666202	0.0155241
Deaths	Low SDI	Male	<20 years	Chronic kidney disease due to diabetes mellitus type 1	Rate	1982	0.0530093	0.0800966	0.0288594
Deaths	Low SDI	Female	<20 years	Chronic kidney disease due to diabetes mellitus type 1	Rate	1982	0.0333957	0.0484976	0.0196231
Deaths	Low SDI	Both	<20 years	Chronic kidney disease due to diabetes mellitus type 1	Rate	1982	0.0433625	0.0636005	0.0262056
Deaths	Low SDI	Male	10-19 years	Chronic kidney disease due to diabetes mellitus type 1	Rate	1982	0.0913887	0.152549	0.0458042
Deaths	Low SDI	Female	10-19 years	Chronic kidney disease due to diabetes mellitus type 1	Rate	1982	0.0423834	0.0678469	0.021984
Deaths	Low SDI	Both	10-19 years	Chronic kidney disease due to diabetes mellitus type 1	Rate	1982	0.0672322	0.108638	0.0341125
Deaths	Low SDI	Male	<20 years	Chronic kidney disease due to diabetes mellitus type 2	Rate	1982	6.61e-05	0.000192839	1.3e-05
Deaths	Low SDI	Female	<20 years	Chronic kidney disease due to diabetes mellitus type 2	Rate	1982	2.68e-05	8.17e-05	5.26e-06
Deaths	Low SDI	Both	<20 years	Chronic kidney disease due to diabetes mellitus type 2	Rate	1982	4.68e-05	0.00014025	9.41e-06
Deaths	Low SDI	Male	10-19 years	Chronic kidney disease due to diabetes mellitus type 2	Rate	1982	0.000166266	0.000485011	3.28e-05
Deaths	Low SDI	Female	10-19 years	Chronic kidney disease due to diabetes mellitus type 2	Rate	1982	6.71e-05	0.000204591	1.32e-05
Deaths	Low SDI	Both	10-19 years	Chronic kidney disease due to diabetes mellitus type 2	Rate	1982	0.000117404	0.000351987	2.36e-05
Deaths	Africa	Male	<20 years	Chronic kidney disease due to hypertension	Rate	1981	0.0442659	0.0849216	0.0212659
Deaths	Africa	Female	<20 years	Chronic kidney disease due to hypertension	Rate	1981	0.0140405	0.0264742	0.00681665
Deaths	Africa	Both	<20 years	Chronic kidney disease due to hypertension	Rate	1981	0.029205	0.0559258	0.0142699
Deaths	Africa	Male	10-19 years	Chronic kidney disease due to hypertension	Rate	1981	0.109844	0.210729	0.0527702
Deaths	Africa	Female	10-19 years	Chronic kidney disease due to hypertension	Rate	1981	0.034159	0.0644089	0.0165842
Deaths	Africa	Both	10-19 years	Chronic kidney disease due to hypertension	Rate	1981	0.0717573	0.137411	0.0350613
Deaths	Africa	Male	<5 years	Chronic kidney disease due to glomerulonephritis	Rate	1981	2.00366	2.91688	0.988829
Deaths	Africa	Female	<5 years	Chronic kidney disease due to glomerulonephritis	Rate	1981	2.19832	3.07605	1.34693
Deaths	Africa	Both	<5 years	Chronic kidney disease due to glomerulonephritis	Rate	1981	2.0997	2.84367	1.31516
Deaths	Africa	Male	5-9 years	Chronic kidney disease due to glomerulonephritis	Rate	1981	0.818674	1.19341	0.486488
Deaths	Africa	Female	5-9 years	Chronic kidney disease due to glomerulonephritis	Rate	1981	0.428902	0.631737	0.261736
Deaths	Africa	Both	5-9 years	Chronic kidney disease due to glomerulonephritis	Rate	1981	0.625024	0.899124	0.380628
Deaths	Africa	Male	<1 year	Chronic kidney disease due to glomerulonephritis	Rate	1981	3.24351	4.4907	1.98953
Deaths	Africa	Female	<1 year	Chronic kidney disease due to glomerulonephritis	Rate	1981	2.53301	3.55078	1.71389
Deaths	Africa	Both	<1 year	Chronic kidney disease due to glomerulonephritis	Rate	1981	2.89518	3.91562	1.96401
Deaths	Africa	Male	2-4 years	Chronic kidney disease due to glomerulonephritis	Rate	1981	1.73663	2.78309	0.618107
Deaths	Africa	Female	2-4 years	Chronic kidney disease due to glomerulonephritis	Rate	1981	2.09245	3.09659	1.03943
Deaths	Africa	Both	2-4 years	Chronic kidney disease due to glomerulonephritis	Rate	1981	1.91265	2.81986	1.01478
Deaths	Africa	Male	<20 years	Chronic kidney disease due to glomerulonephritis	Rate	1981	1.62026	2.13763	1.07335
Deaths	Africa	Female	<20 years	Chronic kidney disease due to glomerulonephritis	Rate	1981	1.14691	1.49287	0.79664
Deaths	Africa	Both	<20 years	Chronic kidney disease due to glomerulonephritis	Rate	1981	1.3844	1.78745	0.99178
Deaths	Africa	Male	10-19 years	Chronic kidney disease due to glomerulonephritis	Rate	1981	1.82533	2.35665	1.19618
Deaths	Africa	Female	10-19 years	Chronic kidney disease due to glomerulonephritis	Rate	1981	0.765532	1.02217	0.524449
Deaths	Africa	Both	10-19 years	Chronic kidney disease due to glomerulonephritis	Rate	1981	1.29201	1.6561	0.879712
Deaths	Africa	Male	<5 years	Chronic kidney disease due to other and unspecified causes	Rate	1981	3.2833	4.44627	1.57915
Deaths	Africa	Female	<5 years	Chronic kidney disease due to other and unspecified causes	Rate	1981	3.55098	5.06793	2.13378
Deaths	Africa	Both	<5 years	Chronic kidney disease due to other and unspecified causes	Rate	1981	3.41536	4.40962	2.18305
Deaths	Africa	Male	5-9 years	Chronic kidney disease due to other and unspecified causes	Rate	1981	0.847443	1.2203	0.496523
Deaths	Africa	Female	5-9 years	Chronic kidney disease due to other and unspecified causes	Rate	1981	0.517223	0.788907	0.327817
Deaths	Africa	Both	5-9 years	Chronic kidney disease due to other and unspecified causes	Rate	1981	0.68338	0.954773	0.417109
Deaths	Africa	Male	<1 year	Chronic kidney disease due to other and unspecified causes	Rate	1981	6.51725	8.33137	3.86464
Deaths	Africa	Female	<1 year	Chronic kidney disease due to other and unspecified causes	Rate	1981	5.4561	7.58676	4.03986
Deaths	Africa	Both	<1 year	Chronic kidney disease due to other and unspecified causes	Rate	1981	5.99702	7.49217	4.17801
Deaths	Africa	Male	2-4 years	Chronic kidney disease due to other and unspecified causes	Rate	1981	2.27713	3.42582	0.778762
Deaths	Africa	Female	2-4 years	Chronic kidney disease due to other and unspecified causes	Rate	1981	2.76048	4.14663	1.34161
Deaths	Africa	Both	2-4 years	Chronic kidney disease due to other and unspecified causes	Rate	1981	2.51624	3.54492	1.20717
Deaths	Africa	Male	<20 years	Chronic kidney disease due to other and unspecified causes	Rate	1981	1.76861	2.30856	0.980084
Deaths	Africa	Female	<20 years	Chronic kidney disease due to other and unspecified causes	Rate	1981	1.55489	2.11743	1.05822
Deaths	Africa	Both	<20 years	Chronic kidney disease due to other and unspecified causes	Rate	1981	1.66212	2.11439	1.12701
Deaths	Africa	Male	10-19 years	Chronic kidney disease due to other and unspecified causes	Rate	1981	1.11377	1.64547	0.672268
Deaths	Africa	Female	10-19 years	Chronic kidney disease due to other and unspecified causes	Rate	1981	0.623894	0.901923	0.431882
Deaths	Africa	Both	10-19 years	Chronic kidney disease due to other and unspecified causes	Rate	1981	0.867254	1.2491	0.559225
Deaths	Europe	Male	<5 years	Chronic kidney disease due to diabetes mellitus type 1	Rate	1980	0.00814447	0.0140511	0.00427112
Deaths	Europe	Female	<5 years	Chronic kidney disease due to diabetes mellitus type 1	Rate	1980	0.00627774	0.0100684	0.00336121
Deaths	Europe	Both	<5 years	Chronic kidney disease due to diabetes mellitus type 1	Rate	1980	0.0072332	0.0120226	0.00390295
Deaths	Europe	Male	5-9 years	Chronic kidney disease due to diabetes mellitus type 1	Rate	1980	0.00202956	0.00384683	0.000980874
Deaths	Europe	Female	5-9 years	Chronic kidney disease due to diabetes mellitus type 1	Rate	1980	0.00205959	0.00384981	0.00106903
Deaths	Europe	Both	5-9 years	Chronic kidney disease due to diabetes mellitus type 1	Rate	1980	0.00204421	0.0037738	0.00103347
Deaths	Europe	Male	<1 year	Chronic kidney disease due to diabetes mellitus type 1	Rate	1980	0.0317885	0.0582482	0.0159112
Deaths	Europe	Female	<1 year	Chronic kidney disease due to diabetes mellitus type 1	Rate	1980	0.022602	0.039342	0.0115871
Deaths	Europe	Both	<1 year	Chronic kidney disease due to diabetes mellitus type 1	Rate	1980	0.0273084	0.0487377	0.0138743
Deaths	Low SDI	Male	<5 years	Chronic kidney disease due to diabetes mellitus type 1	Rate	1980	0.035965	0.0620264	0.0138613
Deaths	Low SDI	Female	<5 years	Chronic kidney disease due to diabetes mellitus type 1	Rate	1980	0.0428595	0.0708292	0.0204547
Deaths	Low SDI	Both	<5 years	Chronic kidney disease due to diabetes mellitus type 1	Rate	1980	0.0393498	0.0624688	0.0195733
Deaths	Low SDI	Male	5-9 years	Chronic kidney disease due to diabetes mellitus type 1	Rate	1980	0.0180268	0.0354723	0.00800896
Deaths	Low SDI	Female	5-9 years	Chronic kidney disease due to diabetes mellitus type 1	Rate	1980	0.00988077	0.0206109	0.00459083
Deaths	Low SDI	Both	5-9 years	Chronic kidney disease due to diabetes mellitus type 1	Rate	1980	0.0140255	0.0270694	0.00667312
Deaths	Low SDI	Male	<1 year	Chronic kidney disease due to diabetes mellitus type 1	Rate	1980	0.0596502	0.100463	0.0291948
Deaths	Low SDI	Female	<1 year	Chronic kidney disease due to diabetes mellitus type 1	Rate	1980	0.0398932	0.0674423	0.0209945
Deaths	Low SDI	Both	<1 year	Chronic kidney disease due to diabetes mellitus type 1	Rate	1980	0.0499883	0.0805542	0.0275473
Deaths	Low SDI	Male	2-4 years	Chronic kidney disease due to diabetes mellitus type 1	Rate	1980	0.0320539	0.0635282	0.0083541
Deaths	Low SDI	Female	2-4 years	Chronic kidney disease due to diabetes mellitus type 1	Rate	1980	0.0455435	0.0819941	0.0177142
Deaths	Low SDI	Both	2-4 years	Chronic kidney disease due to diabetes mellitus type 1	Rate	1980	0.0386858	0.0688075	0.0159529
Deaths	Low SDI	Male	<20 years	Chronic kidney disease due to diabetes mellitus type 1	Rate	1980	0.0534671	0.0799765	0.028761
Deaths	Low SDI	Female	<20 years	Chronic kidney disease due to diabetes mellitus type 1	Rate	1980	0.0340515	0.0502359	0.0199711
Deaths	Low SDI	Both	<20 years	Chronic kidney disease due to diabetes mellitus type 1	Rate	1980	0.0439129	0.0633809	0.0265416
Deaths	Low SDI	Male	10-19 years	Chronic kidney disease due to diabetes mellitus type 1	Rate	1980	0.0921167	0.154142	0.0455229
Deaths	Low SDI	Female	10-19 years	Chronic kidney disease due to diabetes mellitus type 1	Rate	1980	0.0427884	0.0702026	0.0221958
Deaths	Low SDI	Both	10-19 years	Chronic kidney disease due to diabetes mellitus type 1	Rate	1980	0.0677658	0.109299	0.0348136
Deaths	Low SDI	Male	<20 years	Chronic kidney disease due to diabetes mellitus type 2	Rate	1980	6.69e-05	0.000185739	1.33e-05
Deaths	Low SDI	Female	<20 years	Chronic kidney disease due to diabetes mellitus type 2	Rate	1980	2.73e-05	8.47e-05	5.47e-06
Deaths	Low SDI	Both	<20 years	Chronic kidney disease due to diabetes mellitus type 2	Rate	1980	4.74e-05	0.000138332	9.78e-06
Deaths	Low SDI	Male	10-19 years	Chronic kidney disease due to diabetes mellitus type 2	Rate	1980	0.000168607	0.000467807	3.35e-05
Deaths	Low SDI	Female	10-19 years	Chronic kidney disease due to diabetes mellitus type 2	Rate	1980	6.84e-05	0.000212092	1.37e-05
Deaths	Low SDI	Both	10-19 years	Chronic kidney disease due to diabetes mellitus type 2	Rate	1980	0.000119123	0.000347336	2.45e-05
Deaths	High-middle SDI	Male	<5 years	Chronic kidney disease due to diabetes mellitus type 1	Rate	1980	0.0407707	0.0661689	0.0216058
Deaths	High-middle SDI	Female	<5 years	Chronic kidney disease due to diabetes mellitus type 1	Rate	1980	0.0396049	0.0634219	0.0224027
Deaths	High-middle SDI	Both	<5 years	Chronic kidney disease due to diabetes mellitus type 1	Rate	1980	0.0402048	0.0637813	0.0234515
Deaths	High-middle SDI	Male	5-9 years	Chronic kidney disease due to diabetes mellitus type 1	Rate	1980	0.0342955	0.0605521	0.0168999
Deaths	High-middle SDI	Female	5-9 years	Chronic kidney disease due to diabetes mellitus type 1	Rate	1980	0.0244852	0.0429616	0.0125002
Deaths	High-middle SDI	Both	5-9 years	Chronic kidney disease due to diabetes mellitus type 1	Rate	1980	0.0295154	0.0507208	0.0152716
Deaths	High-middle SDI	Male	<1 year	Chronic kidney disease due to diabetes mellitus type 1	Rate	1980	0.0816043	0.137321	0.041874
Deaths	High-middle SDI	Female	<1 year	Chronic kidney disease due to diabetes mellitus type 1	Rate	1980	0.0672931	0.113677	0.0377823
Deaths	High-middle SDI	Both	<1 year	Chronic kidney disease due to diabetes mellitus type 1	Rate	1980	0.0746783	0.122389	0.0399507
Deaths	High-middle SDI	Male	2-4 years	Chronic kidney disease due to diabetes mellitus type 1	Rate	1980	0.023665	0.0427974	0.0106541
Deaths	High-middle SDI	Female	2-4 years	Chronic kidney disease due to diabetes mellitus type 1	Rate	1980	0.0228107	0.0382585	0.0111126
Deaths	High-middle SDI	Both	2-4 years	Chronic kidney disease due to diabetes mellitus type 1	Rate	1980	0.0232497	0.0395391	0.0114401
Deaths	High-middle SDI	Male	<20 years	Chronic kidney disease due to diabetes mellitus type 1	Rate	1980	0.0750978	0.108793	0.0465067
Deaths	High-middle SDI	Female	<20 years	Chronic kidney disease due to diabetes mellitus type 1	Rate	1980	0.0695617	0.106313	0.0446364
Deaths	High-middle SDI	Both	<20 years	Chronic kidney disease due to diabetes mellitus type 1	Rate	1980	0.0723985	0.103444	0.047382
Deaths	High-middle SDI	Male	10-19 years	Chronic kidney disease due to diabetes mellitus type 1	Rate	1980	0.110433	0.171965	0.0611346
Deaths	High-middle SDI	Female	10-19 years	Chronic kidney disease due to diabetes mellitus type 1	Rate	1980	0.104702	0.171285	0.0618981
Deaths	High-middle SDI	Both	10-19 years	Chronic kidney disease due to diabetes mellitus type 1	Rate	1980	0.107632	0.167732	0.0644649
Deaths	High-middle SDI	Male	<20 years	Chronic kidney disease due to diabetes mellitus type 2	Rate	1980	8.49e-05	0.000254426	1.67e-05
Deaths	High-middle SDI	Female	<20 years	Chronic kidney disease due to diabetes mellitus type 2	Rate	1980	8.2e-05	0.000241612	1.76e-05
Deaths	High-middle SDI	Both	<20 years	Chronic kidney disease due to diabetes mellitus type 2	Rate	1980	8.35e-05	0.000240717	1.82e-05
Deaths	High-middle SDI	Male	10-19 years	Chronic kidney disease due to diabetes mellitus type 2	Rate	1980	0.000164529	0.000492978	3.24e-05
Deaths	High-middle SDI	Female	10-19 years	Chronic kidney disease due to diabetes mellitus type 2	Rate	1980	0.000158122	0.000466065	3.4e-05
Deaths	High-middle SDI	Both	10-19 years	Chronic kidney disease due to diabetes mellitus type 2	Rate	1980	0.000161398	0.000465401	3.51e-05
Deaths	Middle SDI	Male	<20 years	Chronic kidney disease due to hypertension	Rate	1981	0.0918898	0.150062	0.0467933
Deaths	Middle SDI	Female	<20 years	Chronic kidney disease due to hypertension	Rate	1981	0.0823466	0.131844	0.0466583
Deaths	Middle SDI	Both	<20 years	Chronic kidney disease due to hypertension	Rate	1981	0.0872204	0.139365	0.0496207
Deaths	Middle SDI	Male	10-19 years	Chronic kidney disease due to hypertension	Rate	1981	0.188878	0.308451	0.0961831
Deaths	Middle SDI	Female	10-19 years	Chronic kidney disease due to hypertension	Rate	1981	0.167882	0.268794	0.0951236
Deaths	Middle SDI	Both	10-19 years	Chronic kidney disease due to hypertension	Rate	1981	0.178562	0.285316	0.101586
Deaths	Middle SDI	Male	<5 years	Chronic kidney disease due to glomerulonephritis	Rate	1981	0.935048	1.25935	0.564859
Deaths	Middle SDI	Female	<5 years	Chronic kidney disease due to glomerulonephritis	Rate	1981	0.928249	1.21154	0.659628
Deaths	Middle SDI	Both	<5 years	Chronic kidney disease due to glomerulonephritis	Rate	1981	0.93174	1.21236	0.639984
Deaths	Middle SDI	Male	5-9 years	Chronic kidney disease due to glomerulonephritis	Rate	1981	0.443947	0.637565	0.260691
Deaths	Middle SDI	Female	5-9 years	Chronic kidney disease due to glomerulonephritis	Rate	1981	0.36056	0.501664	0.226288
Deaths	Middle SDI	Both	5-9 years	Chronic kidney disease due to glomerulonephritis	Rate	1981	0.403242	0.558187	0.257479
Deaths	Middle SDI	Male	<1 year	Chronic kidney disease due to glomerulonephritis	Rate	1981	1.92317	2.55411	1.28636
Deaths	Middle SDI	Female	<1 year	Chronic kidney disease due to glomerulonephritis	Rate	1981	1.65968	2.17699	1.22909
Deaths	Middle SDI	Both	<1 year	Chronic kidney disease due to glomerulonephritis	Rate	1981	1.7954	2.33658	1.33813
Deaths	Middle SDI	Male	2-4 years	Chronic kidney disease due to glomerulonephritis	Rate	1981	0.572792	0.873338	0.253382
Deaths	Middle SDI	Female	2-4 years	Chronic kidney disease due to glomerulonephritis	Rate	1981	0.581135	0.829977	0.339335
Deaths	Middle SDI	Both	2-4 years	Chronic kidney disease due to glomerulonephritis	Rate	1981	0.576856	0.832518	0.327473
Deaths	Middle SDI	Male	<20 years	Chronic kidney disease due to glomerulonephritis	Rate	1981	0.607918	0.777392	0.415292
Deaths	Middle SDI	Female	<20 years	Chronic kidney disease due to glomerulonephritis	Rate	1981	0.599706	0.739015	0.456943
Deaths	Middle SDI	Both	<20 years	Chronic kidney disease due to glomerulonephritis	Rate	1981	0.6039	0.751993	0.443421
Deaths	Middle SDI	Male	10-19 years	Chronic kidney disease due to glomerulonephritis	Rate	1981	0.526873	0.710543	0.31595
Deaths	Middle SDI	Female	10-19 years	Chronic kidney disease due to glomerulonephritis	Rate	1981	0.560001	0.749506	0.373029
Deaths	Middle SDI	Both	10-19 years	Chronic kidney disease due to glomerulonephritis	Rate	1981	0.54315	0.728857	0.352736
Deaths	Middle SDI	Male	<5 years	Chronic kidney disease due to other and unspecified causes	Rate	1981	1.41963	1.791	0.836893
Deaths	Middle SDI	Female	<5 years	Chronic kidney disease due to other and unspecified causes	Rate	1981	1.51407	1.97065	1.09265
Deaths	Middle SDI	Both	<5 years	Chronic kidney disease due to other and unspecified causes	Rate	1981	1.46558	1.83108	1.00926
Deaths	Middle SDI	Male	5-9 years	Chronic kidney disease due to other and unspecified causes	Rate	1981	0.551421	0.751433	0.341843
Deaths	Middle SDI	Female	5-9 years	Chronic kidney disease due to other and unspecified causes	Rate	1981	0.446298	0.613938	0.309481
Deaths	Middle SDI	Both	5-9 years	Chronic kidney disease due to other and unspecified causes	Rate	1981	0.500106	0.667951	0.344954
Deaths	Middle SDI	Male	<1 year	Chronic kidney disease due to other and unspecified causes	Rate	1981	3.37357	4.15168	2.22623
Deaths	Middle SDI	Female	<1 year	Chronic kidney disease due to other and unspecified causes	Rate	1981	2.8974	3.68063	2.26833
Deaths	Middle SDI	Both	<1 year	Chronic kidney disease due to other and unspecified causes	Rate	1981	3.14267	3.8135	2.32078
Deaths	Middle SDI	Male	2-4 years	Chronic kidney disease due to other and unspecified causes	Rate	1981	0.702871	1.00452	0.341966
Deaths	Middle SDI	Female	2-4 years	Chronic kidney disease due to other and unspecified causes	Rate	1981	0.875979	1.22166	0.526349
Deaths	Middle SDI	Both	2-4 years	Chronic kidney disease due to other and unspecified causes	Rate	1981	0.787189	1.0731	0.460912
Deaths	Middle SDI	Male	<20 years	Chronic kidney disease due to other and unspecified causes	Rate	1981	0.73766	0.907383	0.476591
Deaths	Middle SDI	Female	<20 years	Chronic kidney disease due to other and unspecified causes	Rate	1981	0.726125	0.919475	0.56782
Deaths	Middle SDI	Both	<20 years	Chronic kidney disease due to other and unspecified causes	Rate	1981	0.732016	0.885533	0.534373
Deaths	Middle SDI	Male	10-19 years	Chronic kidney disease due to other and unspecified causes	Rate	1981	0.484986	0.686827	0.294183
Deaths	Middle SDI	Female	10-19 years	Chronic kidney disease due to other and unspecified causes	Rate	1981	0.474875	0.678766	0.306847
Deaths	Middle SDI	Both	10-19 years	Chronic kidney disease due to other and unspecified causes	Rate	1981	0.480018	0.671894	0.307571
Deaths	Europe	Male	2-4 years	Chronic kidney disease due to diabetes mellitus type 1	Rate	1980	0.00131121	0.00239734	0.00062116
Deaths	Europe	Female	2-4 years	Chronic kidney disease due to diabetes mellitus type 1	Rate	1980	0.00115592	0.00207307	0.000585165
Deaths	Europe	Both	2-4 years	Chronic kidney disease due to diabetes mellitus type 1	Rate	1980	0.00123539	0.00229808	0.000628153
Deaths	Europe	Male	<20 years	Chronic kidney disease due to diabetes mellitus type 1	Rate	1980	0.00577103	0.00855339	0.00353474
Deaths	Europe	Female	<20 years	Chronic kidney disease due to diabetes mellitus type 1	Rate	1980	0.00592496	0.00864925	0.00385133
Deaths	Europe	Both	<20 years	Chronic kidney disease due to diabetes mellitus type 1	Rate	1980	0.00584616	0.00858341	0.00370519
Deaths	Europe	Male	10-19 years	Chronic kidney disease due to diabetes mellitus type 1	Rate	1980	0.00643069	0.010866	0.00313213
Deaths	Europe	Female	10-19 years	Chronic kidney disease due to diabetes mellitus type 1	Rate	1980	0.00758969	0.0124047	0.00413171
Deaths	Europe	Both	10-19 years	Chronic kidney disease due to diabetes mellitus type 1	Rate	1980	0.00699628	0.0115786	0.00361712
Deaths	Europe	Male	<20 years	Chronic kidney disease due to diabetes mellitus type 2	Rate	1980	5.59e-06	1.74e-05	9.43e-07
Deaths	Europe	Female	<20 years	Chronic kidney disease due to diabetes mellitus type 2	Rate	1980	5.44e-06	1.63e-05	1.07e-06
Deaths	Europe	Both	<20 years	Chronic kidney disease due to diabetes mellitus type 2	Rate	1980	5.52e-06	1.79e-05	1.02e-06
Deaths	Europe	Male	10-19 years	Chronic kidney disease due to diabetes mellitus type 2	Rate	1980	1.09e-05	3.38e-05	1.83e-06
Deaths	Europe	Female	10-19 years	Chronic kidney disease due to diabetes mellitus type 2	Rate	1980	1.06e-05	3.17e-05	2.09e-06
Deaths	Europe	Both	10-19 years	Chronic kidney disease due to diabetes mellitus type 2	Rate	1980	1.07e-05	3.47e-05	1.99e-06
Deaths	Middle SDI	Male	<20 years	Chronic kidney disease due to hypertension	Rate	1982	0.0937672	0.155623	0.0482043
Deaths	Middle SDI	Female	<20 years	Chronic kidney disease due to hypertension	Rate	1982	0.0815723	0.132413	0.046561
Deaths	Middle SDI	Both	<20 years	Chronic kidney disease due to hypertension	Rate	1982	0.0877999	0.139782	0.0505733
Deaths	Middle SDI	Male	10-19 years	Chronic kidney disease due to hypertension	Rate	1982	0.190146	0.315581	0.0977514
Deaths	Middle SDI	Female	10-19 years	Chronic kidney disease due to hypertension	Rate	1982	0.164083	0.266348	0.0936575
Deaths	Middle SDI	Both	10-19 years	Chronic kidney disease due to hypertension	Rate	1982	0.17734	0.282334	0.102149
Deaths	Middle SDI	Male	<5 years	Chronic kidney disease due to glomerulonephritis	Rate	1982	0.901212	1.2165	0.542812
Deaths	Middle SDI	Female	<5 years	Chronic kidney disease due to glomerulonephritis	Rate	1982	0.887294	1.15318	0.624728
Deaths	Middle SDI	Both	<5 years	Chronic kidney disease due to glomerulonephritis	Rate	1982	0.894444	1.16438	0.618219
Deaths	Middle SDI	Male	5-9 years	Chronic kidney disease due to glomerulonephritis	Rate	1982	0.440895	0.630353	0.258918
Deaths	Middle SDI	Female	5-9 years	Chronic kidney disease due to glomerulonephritis	Rate	1982	0.349909	0.490531	0.218846
Deaths	Middle SDI	Both	5-9 years	Chronic kidney disease due to glomerulonephritis	Rate	1982	0.396458	0.54916	0.252785
Deaths	Middle SDI	Male	<1 year	Chronic kidney disease due to glomerulonephritis	Rate	1982	1.8445	2.44865	1.2202
Deaths	Middle SDI	Female	<1 year	Chronic kidney disease due to glomerulonephritis	Rate	1982	1.606	2.12453	1.18769
Deaths	Middle SDI	Both	<1 year	Chronic kidney disease due to glomerulonephritis	Rate	1982	1.72892	2.26734	1.27038
Deaths	Middle SDI	Male	2-4 years	Chronic kidney disease due to glomerulonephritis	Rate	1982	0.556517	0.846966	0.249612
Deaths	Middle SDI	Female	2-4 years	Chronic kidney disease due to glomerulonephritis	Rate	1982	0.555047	0.792319	0.327803
Deaths	Middle SDI	Both	2-4 years	Chronic kidney disease due to glomerulonephritis	Rate	1982	0.555801	0.805006	0.31545
Deaths	Middle SDI	Male	<20 years	Chronic kidney disease due to glomerulonephritis	Rate	1982	0.595919	0.75426	0.417299
Deaths	Middle SDI	Female	<20 years	Chronic kidney disease due to glomerulonephritis	Rate	1982	0.576231	0.722574	0.437861
Deaths	Middle SDI	Both	<20 years	Chronic kidney disease due to glomerulonephritis	Rate	1982	0.586285	0.730391	0.435447
Deaths	Middle SDI	Male	10-19 years	Chronic kidney disease due to glomerulonephritis	Rate	1982	0.521169	0.705993	0.308672
Deaths	Middle SDI	Female	10-19 years	Chronic kidney disease due to glomerulonephritis	Rate	1982	0.537374	0.727939	0.359774
Deaths	Middle SDI	Both	10-19 years	Chronic kidney disease due to glomerulonephritis	Rate	1982	0.529131	0.713237	0.343037
Deaths	Middle SDI	Male	<5 years	Chronic kidney disease due to other and unspecified causes	Rate	1982	1.39032	1.75157	0.823948
Deaths	Middle SDI	Female	<5 years	Chronic kidney disease due to other and unspecified causes	Rate	1982	1.4632	1.88802	1.06121
Deaths	Middle SDI	Both	<5 years	Chronic kidney disease due to other and unspecified causes	Rate	1982	1.42576	1.77205	0.993328
Deaths	Middle SDI	Male	5-9 years	Chronic kidney disease due to other and unspecified causes	Rate	1982	0.554716	0.744646	0.347933
Deaths	Middle SDI	Female	5-9 years	Chronic kidney disease due to other and unspecified causes	Rate	1982	0.43881	0.610266	0.302724
Deaths	Middle SDI	Both	5-9 years	Chronic kidney disease due to other and unspecified causes	Rate	1982	0.498108	0.657307	0.342587
Deaths	Middle SDI	Male	<1 year	Chronic kidney disease due to other and unspecified causes	Rate	1982	3.31798	4.0772	2.18777
Deaths	Middle SDI	Female	<1 year	Chronic kidney disease due to other and unspecified causes	Rate	1982	2.85006	3.62305	2.23183
Deaths	Middle SDI	Both	<1 year	Chronic kidney disease due to other and unspecified causes	Rate	1982	3.09122	3.74369	2.31053
Deaths	Middle SDI	Male	2-4 years	Chronic kidney disease due to other and unspecified causes	Rate	1982	0.688925	0.972324	0.337654
Deaths	Middle SDI	Female	2-4 years	Chronic kidney disease due to other and unspecified causes	Rate	1982	0.843064	1.16794	0.495789
Deaths	Middle SDI	Both	2-4 years	Chronic kidney disease due to other and unspecified causes	Rate	1982	0.763973	1.02807	0.449033
Deaths	Middle SDI	Male	<20 years	Chronic kidney disease due to other and unspecified causes	Rate	1982	0.73144	0.896326	0.47979
Deaths	Middle SDI	Female	<20 years	Chronic kidney disease due to other and unspecified causes	Rate	1982	0.704176	0.882634	0.538412
Deaths	Middle SDI	Both	<20 years	Chronic kidney disease due to other and unspecified causes	Rate	1982	0.718099	0.864842	0.532194
Deaths	Middle SDI	Male	10-19 years	Chronic kidney disease due to other and unspecified causes	Rate	1982	0.488146	0.698882	0.302327
Deaths	Middle SDI	Female	10-19 years	Chronic kidney disease due to other and unspecified causes	Rate	1982	0.462135	0.641095	0.305248
Deaths	Middle SDI	Both	10-19 years	Chronic kidney disease due to other and unspecified causes	Rate	1982	0.475365	0.670918	0.305142
Deaths	America	Male	<5 years	Chronic kidney disease due to diabetes mellitus type 1	Rate	1983	0.0230782	0.0475263	0.00930602
Deaths	America	Female	<5 years	Chronic kidney disease due to diabetes mellitus type 1	Rate	1983	0.0112224	0.0205278	0.0050437
Deaths	America	Both	<5 years	Chronic kidney disease due to diabetes mellitus type 1	Rate	1983	0.0172899	0.0343822	0.0073038
Deaths	America	Male	5-9 years	Chronic kidney disease due to diabetes mellitus type 1	Rate	1983	0.000449544	0.000885567	0.000187983
Deaths	America	Female	5-9 years	Chronic kidney disease due to diabetes mellitus type 1	Rate	1983	0.000448036	0.000869838	0.000201105
Deaths	America	Both	5-9 years	Chronic kidney disease due to diabetes mellitus type 1	Rate	1983	0.000448808	0.00084509	0.000194025
Deaths	America	Male	<1 year	Chronic kidney disease due to diabetes mellitus type 1	Rate	1983	0.110231	0.22813	0.0434148
Deaths	America	Female	<1 year	Chronic kidney disease due to diabetes mellitus type 1	Rate	1983	0.0524264	0.0979795	0.023145
Deaths	America	Both	<1 year	Chronic kidney disease due to diabetes mellitus type 1	Rate	1983	0.082006	0.16496	0.0338872
Deaths	America	Male	2-4 years	Chronic kidney disease due to diabetes mellitus type 1	Rate	1983	0.000428854	0.000821983	0.00017315
Deaths	America	Female	2-4 years	Chronic kidney disease due to diabetes mellitus type 1	Rate	1983	0.000316813	0.000584895	0.000144457
Deaths	America	Both	2-4 years	Chronic kidney disease due to diabetes mellitus type 1	Rate	1983	0.000374159	0.000688491	0.000157453
Deaths	America	Male	<20 years	Chronic kidney disease due to diabetes mellitus type 1	Rate	1983	0.00661804	0.0126911	0.0030513
Deaths	America	Female	<20 years	Chronic kidney disease due to diabetes mellitus type 1	Rate	1983	0.00429502	0.00687917	0.00253092
Deaths	America	Both	<20 years	Chronic kidney disease due to diabetes mellitus type 1	Rate	1983	0.00548305	0.0097555	0.00279473
Deaths	America	Male	10-19 years	Chronic kidney disease due to diabetes mellitus type 1	Rate	1983	0.001524	0.00274874	0.000702429
Deaths	America	Female	10-19 years	Chronic kidney disease due to diabetes mellitus type 1	Rate	1983	0.00269465	0.00478075	0.00133634
Deaths	America	Both	10-19 years	Chronic kidney disease due to diabetes mellitus type 1	Rate	1983	0.00209644	0.00367064	0.0010218
Deaths	America	Male	<20 years	Chronic kidney disease due to diabetes mellitus type 2	Rate	1983	2.78e-06	8.24e-06	5.84e-07
Deaths	America	Female	<20 years	Chronic kidney disease due to diabetes mellitus type 2	Rate	1983	6.17e-06	1.86e-05	1.32e-06
Deaths	America	Both	<20 years	Chronic kidney disease due to diabetes mellitus type 2	Rate	1983	4.43e-06	1.28e-05	9.64e-07
Deaths	America	Male	10-19 years	Chronic kidney disease due to diabetes mellitus type 2	Rate	1983	5.28e-06	1.57e-05	1.11e-06
Deaths	America	Female	10-19 years	Chronic kidney disease due to diabetes mellitus type 2	Rate	1983	1.17e-05	3.53e-05	2.51e-06
Deaths	America	Both	10-19 years	Chronic kidney disease due to diabetes mellitus type 2	Rate	1983	8.43e-06	2.44e-05	1.83e-06
Deaths	Middle SDI	Male	<20 years	Chronic kidney disease due to hypertension	Rate	1980	0.0903545	0.145178	0.0468621
Deaths	Middle SDI	Female	<20 years	Chronic kidney disease due to hypertension	Rate	1980	0.0805599	0.128654	0.0464879
Deaths	Middle SDI	Both	<20 years	Chronic kidney disease due to hypertension	Rate	1980	0.0855631	0.136567	0.04934
Deaths	Middle SDI	Male	10-19 years	Chronic kidney disease due to hypertension	Rate	1980	0.188925	0.303556	0.0979852
Deaths	Middle SDI	Female	10-19 years	Chronic kidney disease due to hypertension	Rate	1980	0.167017	0.266726	0.0963787
Deaths	Middle SDI	Both	10-19 years	Chronic kidney disease due to hypertension	Rate	1980	0.178161	0.284362	0.102737
Deaths	Middle SDI	Male	<5 years	Chronic kidney disease due to glomerulonephritis	Rate	1980	0.956353	1.29411	0.578758
Deaths	Middle SDI	Female	<5 years	Chronic kidney disease due to glomerulonephritis	Rate	1980	0.956598	1.24661	0.67026
Deaths	Middle SDI	Both	<5 years	Chronic kidney disease due to glomerulonephritis	Rate	1980	0.956472	1.24587	0.662266
Deaths	Middle SDI	Male	5-9 years	Chronic kidney disease due to glomerulonephritis	Rate	1980	0.459316	0.665332	0.269633
Deaths	Middle SDI	Female	5-9 years	Chronic kidney disease due to glomerulonephritis	Rate	1980	0.370885	0.511152	0.234268
Deaths	Middle SDI	Both	5-9 years	Chronic kidney disease due to glomerulonephritis	Rate	1980	0.416187	0.582237	0.264113
Deaths	Middle SDI	Male	<1 year	Chronic kidney disease due to glomerulonephritis	Rate	1980	1.94423	2.56547	1.31173
Deaths	Middle SDI	Female	<1 year	Chronic kidney disease due to glomerulonephritis	Rate	1980	1.67005	2.1807	1.2306
Deaths	Middle SDI	Both	<1 year	Chronic kidney disease due to glomerulonephritis	Rate	1980	1.81122	2.346	1.3603
Deaths	Middle SDI	Male	2-4 years	Chronic kidney disease due to glomerulonephritis	Rate	1980	0.587687	0.892235	0.259109
Deaths	Middle SDI	Female	2-4 years	Chronic kidney disease due to glomerulonephritis	Rate	1980	0.604418	0.861674	0.359862
Deaths	Middle SDI	Both	2-4 years	Chronic kidney disease due to glomerulonephritis	Rate	1980	0.595839	0.864937	0.335475
Deaths	Middle SDI	Male	<20 years	Chronic kidney disease due to glomerulonephritis	Rate	1980	0.624252	0.803729	0.427204
Deaths	Middle SDI	Female	<20 years	Chronic kidney disease due to glomerulonephritis	Rate	1980	0.61554	0.767554	0.464624
Deaths	Middle SDI	Both	<20 years	Chronic kidney disease due to glomerulonephritis	Rate	1980	0.61999	0.769545	0.453574
Deaths	Middle SDI	Male	10-19 years	Chronic kidney disease due to glomerulonephritis	Rate	1980	0.540174	0.722197	0.32302
Deaths	Middle SDI	Female	10-19 years	Chronic kidney disease due to glomerulonephritis	Rate	1980	0.572695	0.765777	0.387513
Deaths	Middle SDI	Both	10-19 years	Chronic kidney disease due to glomerulonephritis	Rate	1980	0.556152	0.733798	0.363068
Deaths	Middle SDI	Male	<5 years	Chronic kidney disease due to other and unspecified causes	Rate	1980	1.4404	1.81763	0.841165
Deaths	Middle SDI	Female	<5 years	Chronic kidney disease due to other and unspecified causes	Rate	1980	1.54592	2.0223	1.09414
Deaths	Middle SDI	Both	<5 years	Chronic kidney disease due to other and unspecified causes	Rate	1980	1.49175	1.86436	1.02569
Deaths	Middle SDI	Male	5-9 years	Chronic kidney disease due to other and unspecified causes	Rate	1980	0.563658	0.763634	0.347635
Deaths	Middle SDI	Female	5-9 years	Chronic kidney disease due to other and unspecified causes	Rate	1980	0.453231	0.638514	0.306936
Deaths	Middle SDI	Both	5-9 years	Chronic kidney disease due to other and unspecified causes	Rate	1980	0.509801	0.679037	0.352385
Deaths	Middle SDI	Male	<1 year	Chronic kidney disease due to other and unspecified causes	Rate	1980	3.39035	4.16554	2.21701
Deaths	Middle SDI	Female	<1 year	Chronic kidney disease due to other and unspecified causes	Rate	1980	2.89185	3.6975	2.25005
Deaths	Middle SDI	Both	<1 year	Chronic kidney disease due to other and unspecified causes	Rate	1980	3.14851	3.83862	2.32761
Deaths	Middle SDI	Male	2-4 years	Chronic kidney disease due to other and unspecified causes	Rate	1980	0.71628	1.03094	0.343223
Deaths	Middle SDI	Female	2-4 years	Chronic kidney disease due to other and unspecified causes	Rate	1980	0.904757	1.268	0.518646
Deaths	Middle SDI	Both	2-4 years	Chronic kidney disease due to other and unspecified causes	Rate	1980	0.808113	1.09572	0.468393
Deaths	Middle SDI	Male	<20 years	Chronic kidney disease due to other and unspecified causes	Rate	1980	0.748565	0.922358	0.494573
Deaths	Middle SDI	Female	<20 years	Chronic kidney disease due to other and unspecified causes	Rate	1980	0.737578	0.93924	0.568016
Deaths	Middle SDI	Both	<20 years	Chronic kidney disease due to other and unspecified causes	Rate	1980	0.743191	0.899863	0.538873
Deaths	Middle SDI	Male	10-19 years	Chronic kidney disease due to other and unspecified causes	Rate	1980	0.484588	0.683702	0.30379
Deaths	Middle SDI	Female	10-19 years	Chronic kidney disease due to other and unspecified causes	Rate	1980	0.472978	0.6653	0.312857
Deaths	Middle SDI	Both	10-19 years	Chronic kidney disease due to other and unspecified causes	Rate	1980	0.478884	0.670386	0.308259
Deaths	High SDI	Male	<20 years	Chronic kidney disease due to hypertension	Rate	1980	0.0113176	0.018536	0.00646143
Deaths	High SDI	Female	<20 years	Chronic kidney disease due to hypertension	Rate	1980	0.00817692	0.013725	0.00440916
Deaths	High SDI	Both	<20 years	Chronic kidney disease due to hypertension	Rate	1980	0.00978498	0.0162267	0.00558554
Deaths	High SDI	Male	10-19 years	Chronic kidney disease due to hypertension	Rate	1980	0.0214123	0.035069	0.0122247
Deaths	High SDI	Female	10-19 years	Chronic kidney disease due to hypertension	Rate	1980	0.0154402	0.0259164	0.00832565
Deaths	High SDI	Both	10-19 years	Chronic kidney disease due to hypertension	Rate	1980	0.018495	0.0306707	0.0105575
Deaths	High SDI	Male	<5 years	Chronic kidney disease due to glomerulonephritis	Rate	1980	0.686271	0.982112	0.451422
Deaths	High SDI	Female	<5 years	Chronic kidney disease due to glomerulonephritis	Rate	1980	0.558427	0.702497	0.418757
Deaths	High SDI	Both	<5 years	Chronic kidney disease due to glomerulonephritis	Rate	1980	0.623976	0.844903	0.437828
Deaths	High SDI	Male	5-9 years	Chronic kidney disease due to glomerulonephritis	Rate	1980	0.0700172	0.0987371	0.0443178
Deaths	High SDI	Female	5-9 years	Chronic kidney disease due to glomerulonephritis	Rate	1980	0.0661023	0.0911082	0.0443155
Deaths	High SDI	Both	5-9 years	Chronic kidney disease due to glomerulonephritis	Rate	1980	0.0681082	0.0937918	0.04464
Deaths	High SDI	Male	<1 year	Chronic kidney disease due to glomerulonephritis	Rate	1980	3.02699	4.46767	1.95549
Deaths	High SDI	Female	<1 year	Chronic kidney disease due to glomerulonephritis	Rate	1980	2.35764	3.01679	1.73609
Deaths	High SDI	Both	<1 year	Chronic kidney disease due to glomerulonephritis	Rate	1980	2.70115	3.737	1.86433
Deaths	High SDI	Male	2-4 years	Chronic kidney disease due to glomerulonephritis	Rate	1980	0.0505307	0.0769736	0.0308412
Deaths	High SDI	Female	2-4 years	Chronic kidney disease due to glomerulonephritis	Rate	1980	0.0526818	0.0728333	0.0356243
Deaths	High SDI	Both	2-4 years	Chronic kidney disease due to glomerulonephritis	Rate	1980	0.0515793	0.0739921	0.0340006
Deaths	High SDI	Male	<20 years	Chronic kidney disease due to glomerulonephritis	Rate	1980	0.24133	0.311467	0.184176
Deaths	High SDI	Female	<20 years	Chronic kidney disease due to glomerulonephritis	Rate	1980	0.207013	0.245234	0.174029
Deaths	High SDI	Both	<20 years	Chronic kidney disease due to glomerulonephritis	Rate	1980	0.224583	0.280621	0.179907
Deaths	High SDI	Male	10-19 years	Chronic kidney disease due to glomerulonephritis	Rate	1980	0.126716	0.169941	0.088222
Deaths	High SDI	Female	10-19 years	Chronic kidney disease due to glomerulonephritis	Rate	1980	0.119571	0.15188	0.0861852
Deaths	High SDI	Both	10-19 years	Chronic kidney disease due to glomerulonephritis	Rate	1980	0.123226	0.159756	0.0878677
Deaths	High SDI	Male	<5 years	Chronic kidney disease due to other and unspecified causes	Rate	1980	1.76806	2.01973	1.46444
Deaths	High SDI	Female	<5 years	Chronic kidney disease due to other and unspecified causes	Rate	1980	0.941054	1.10401	0.7796
Deaths	High SDI	Both	<5 years	Chronic kidney disease due to other and unspecified causes	Rate	1980	1.36508	1.56261	1.12753
Deaths	High SDI	Male	5-9 years	Chronic kidney disease due to other and unspecified causes	Rate	1980	0.14251	0.171719	0.111159
Deaths	High SDI	Female	5-9 years	Chronic kidney disease due to other and unspecified causes	Rate	1980	0.110986	0.135733	0.0852569
Deaths	High SDI	Both	5-9 years	Chronic kidney disease due to other and unspecified causes	Rate	1980	0.127139	0.152922	0.0995885
Deaths	High SDI	Male	<1 year	Chronic kidney disease due to other and unspecified causes	Rate	1980	7.68455	8.85541	6.29946
Deaths	High SDI	Female	<1 year	Chronic kidney disease due to other and unspecified causes	Rate	1980	3.764	4.4957	3.0502
Deaths	High SDI	Both	<1 year	Chronic kidney disease due to other and unspecified causes	Rate	1980	5.77599	6.69049	4.69781
Deaths	High SDI	Male	2-4 years	Chronic kidney disease due to other and unspecified causes	Rate	1980	0.13329	0.164789	0.104077
Deaths	High SDI	Female	2-4 years	Chronic kidney disease due to other and unspecified causes	Rate	1980	0.113455	0.147407	0.0876094
Deaths	High SDI	Both	2-4 years	Chronic kidney disease due to other and unspecified causes	Rate	1980	0.123621	0.149397	0.0981389
Deaths	High SDI	Male	<20 years	Chronic kidney disease due to other and unspecified causes	Rate	1980	0.527807	0.586588	0.456697
Deaths	High SDI	Female	<20 years	Chronic kidney disease due to other and unspecified causes	Rate	1980	0.314716	0.356702	0.274007
Deaths	High SDI	Both	<20 years	Chronic kidney disease due to other and unspecified causes	Rate	1980	0.42382	0.472627	0.368677
Deaths	High SDI	Male	10-19 years	Chronic kidney disease due to other and unspecified causes	Rate	1980	0.166087	0.209658	0.123571
Deaths	High SDI	Female	10-19 years	Chronic kidney disease due to other and unspecified causes	Rate	1980	0.137222	0.173313	0.103767
Deaths	High SDI	Both	10-19 years	Chronic kidney disease due to other and unspecified causes	Rate	1980	0.151987	0.189996	0.115661
Deaths	High-middle SDI	Male	<20 years	Chronic kidney disease due to hypertension	Rate	1984	0.0461737	0.0790523	0.0243109
Deaths	High-middle SDI	Female	<20 years	Chronic kidney disease due to hypertension	Rate	1984	0.0331206	0.0544488	0.0188676
Deaths	High-middle SDI	Both	<20 years	Chronic kidney disease due to hypertension	Rate	1984	0.0398115	0.0652846	0.0212672
Deaths	High-middle SDI	Male	10-19 years	Chronic kidney disease due to hypertension	Rate	1984	0.0880305	0.150714	0.046349
Deaths	High-middle SDI	Female	10-19 years	Chronic kidney disease due to hypertension	Rate	1984	0.0626988	0.103074	0.0357171
Deaths	High-middle SDI	Both	10-19 years	Chronic kidney disease due to hypertension	Rate	1984	0.0756388	0.124036	0.040406
Deaths	High-middle SDI	Male	<5 years	Chronic kidney disease due to glomerulonephritis	Rate	1984	0.43244	0.579127	0.297609
Deaths	High-middle SDI	Female	<5 years	Chronic kidney disease due to glomerulonephritis	Rate	1984	0.387498	0.519358	0.278818
Deaths	High-middle SDI	Both	<5 years	Chronic kidney disease due to glomerulonephritis	Rate	1984	0.410686	0.542635	0.295026
Deaths	High-middle SDI	Male	5-9 years	Chronic kidney disease due to glomerulonephritis	Rate	1984	0.165111	0.244573	0.0963956
Deaths	High-middle SDI	Female	5-9 years	Chronic kidney disease due to glomerulonephritis	Rate	1984	0.130573	0.192335	0.0801167
Deaths	High-middle SDI	Both	5-9 years	Chronic kidney disease due to glomerulonephritis	Rate	1984	0.148297	0.214137	0.0894845
Deaths	High-middle SDI	Male	<1 year	Chronic kidney disease due to glomerulonephritis	Rate	1984	1.23962	1.71415	0.855628
Deaths	High-middle SDI	Female	<1 year	Chronic kidney disease due to glomerulonephritis	Rate	1984	1.03574	1.46426	0.715182
Deaths	High-middle SDI	Both	<1 year	Chronic kidney disease due to glomerulonephritis	Rate	1984	1.14136	1.56186	0.805622
Deaths	High-middle SDI	Male	2-4 years	Chronic kidney disease due to glomerulonephritis	Rate	1984	0.155591	0.242695	0.0919072
Deaths	High-middle SDI	Female	2-4 years	Chronic kidney disease due to glomerulonephritis	Rate	1984	0.142617	0.214865	0.0882678
Deaths	High-middle SDI	Both	2-4 years	Chronic kidney disease due to glomerulonephritis	Rate	1984	0.149299	0.224857	0.0933156
Deaths	High-middle SDI	Male	<20 years	Chronic kidney disease due to glomerulonephritis	Rate	1984	0.280918	0.359254	0.209661
Deaths	High-middle SDI	Female	<20 years	Chronic kidney disease due to glomerulonephritis	Rate	1984	0.253038	0.322158	0.194234
Deaths	High-middle SDI	Both	<20 years	Chronic kidney disease due to glomerulonephritis	Rate	1984	0.267329	0.337373	0.207145
Deaths	High-middle SDI	Male	10-19 years	Chronic kidney disease due to glomerulonephritis	Rate	1984	0.264817	0.371914	0.163247
Deaths	High-middle SDI	Female	10-19 years	Chronic kidney disease due to glomerulonephritis	Rate	1984	0.248402	0.348542	0.165165
Deaths	High-middle SDI	Both	10-19 years	Chronic kidney disease due to glomerulonephritis	Rate	1984	0.256787	0.351164	0.167795
Deaths	High-middle SDI	Male	<5 years	Chronic kidney disease due to other and unspecified causes	Rate	1984	1.34214	1.58201	0.97939
Deaths	High-middle SDI	Female	<5 years	Chronic kidney disease due to other and unspecified causes	Rate	1984	1.24094	1.59625	0.975011
Deaths	High-middle SDI	Both	<5 years	Chronic kidney disease due to other and unspecified causes	Rate	1984	1.29315	1.5062	1.02881
Deaths	High-middle SDI	Male	5-9 years	Chronic kidney disease due to other and unspecified causes	Rate	1984	0.317286	0.419849	0.227742
Deaths	High-middle SDI	Female	5-9 years	Chronic kidney disease due to other and unspecified causes	Rate	1984	0.251344	0.322761	0.181285
Deaths	High-middle SDI	Both	5-9 years	Chronic kidney disease due to other and unspecified causes	Rate	1984	0.285184	0.364383	0.211533
Deaths	High-middle SDI	Male	<1 year	Chronic kidney disease due to other and unspecified causes	Rate	1984	4.43142	5.32844	3.25681
Deaths	High-middle SDI	Female	<1 year	Chronic kidney disease due to other and unspecified causes	Rate	1984	3.79421	5.04995	2.96207
Deaths	High-middle SDI	Both	<1 year	Chronic kidney disease due to other and unspecified causes	Rate	1984	4.12434	4.90842	3.25707
Deaths	High-middle SDI	Male	2-4 years	Chronic kidney disease due to other and unspecified causes	Rate	1984	0.323823	0.4235	0.203289
Deaths	High-middle SDI	Female	2-4 years	Chronic kidney disease due to other and unspecified causes	Rate	1984	0.339723	0.440641	0.24663
Deaths	High-middle SDI	Both	2-4 years	Chronic kidney disease due to other and unspecified causes	Rate	1984	0.331534	0.417896	0.241078
Deaths	High-middle SDI	Male	<20 years	Chronic kidney disease due to other and unspecified causes	Rate	1984	0.581484	0.679772	0.457533
Deaths	High-middle SDI	Female	<20 years	Chronic kidney disease due to other and unspecified causes	Rate	1984	0.524619	0.63673	0.436677
Deaths	High-middle SDI	Both	<20 years	Chronic kidney disease due to other and unspecified causes	Rate	1984	0.553768	0.641114	0.45934
Deaths	High-middle SDI	Male	10-19 years	Chronic kidney disease due to other and unspecified causes	Rate	1984	0.356798	0.499735	0.243791
Deaths	High-middle SDI	Female	10-19 years	Chronic kidney disease due to other and unspecified causes	Rate	1984	0.329558	0.43944	0.240421
Deaths	High-middle SDI	Both	10-19 years	Chronic kidney disease due to other and unspecified causes	Rate	1984	0.343473	0.45905	0.245759
Deaths	America	Male	<5 years	Chronic kidney disease due to diabetes mellitus type 1	Rate	1987	0.0213412	0.0437752	0.00848267
Deaths	America	Female	<5 years	Chronic kidney disease due to diabetes mellitus type 1	Rate	1987	0.00962714	0.0175996	0.00429443
Deaths	America	Both	<5 years	Chronic kidney disease due to diabetes mellitus type 1	Rate	1987	0.0156228	0.0308547	0.00650604
Deaths	America	Male	5-9 years	Chronic kidney disease due to diabetes mellitus type 1	Rate	1987	0.00034923	0.000688821	0.000145607
Deaths	America	Female	5-9 years	Chronic kidney disease due to diabetes mellitus type 1	Rate	1987	0.000368629	0.00071575	0.000163274
Deaths	America	Both	5-9 years	Chronic kidney disease due to diabetes mellitus type 1	Rate	1987	0.000358694	0.000678435	0.000156339
Deaths	America	Male	<1 year	Chronic kidney disease due to diabetes mellitus type 1	Rate	1987	0.101288	0.208987	0.0393118
Deaths	America	Female	<1 year	Chronic kidney disease due to diabetes mellitus type 1	Rate	1987	0.0445413	0.0826014	0.0193444
Deaths	America	Both	<1 year	Chronic kidney disease due to diabetes mellitus type 1	Rate	1987	0.0735807	0.1473	0.0299403
Deaths	America	Male	2-4 years	Chronic kidney disease due to diabetes mellitus type 1	Rate	1987	0.000371578	0.000711717	0.000148177
Deaths	America	Female	2-4 years	Chronic kidney disease due to diabetes mellitus type 1	Rate	1987	0.000282892	0.000527027	0.000127707
Deaths	America	Both	2-4 years	Chronic kidney disease due to diabetes mellitus type 1	Rate	1987	0.000328291	0.000611716	0.000139764
Deaths	America	Male	<20 years	Chronic kidney disease due to diabetes mellitus type 1	Rate	1987	0.00648013	0.0121297	0.0029728
Deaths	America	Female	<20 years	Chronic kidney disease due to diabetes mellitus type 1	Rate	1987	0.00372399	0.00598655	0.00215846
Deaths	America	Both	<20 years	Chronic kidney disease due to diabetes mellitus type 1	Rate	1987	0.00513583	0.00917849	0.00262593
Deaths	America	Male	10-19 years	Chronic kidney disease due to diabetes mellitus type 1	Rate	1987	0.0018225	0.00329829	0.000835484
Deaths	America	Female	10-19 years	Chronic kidney disease due to diabetes mellitus type 1	Rate	1987	0.00232603	0.00413656	0.00115051
Deaths	America	Both	10-19 years	Chronic kidney disease due to diabetes mellitus type 1	Rate	1987	0.00206796	0.00367634	0.000995636
Deaths	America	Male	<20 years	Chronic kidney disease due to diabetes mellitus type 2	Rate	1987	3.17e-06	9.51e-06	6.64e-07
Deaths	America	Female	<20 years	Chronic kidney disease due to diabetes mellitus type 2	Rate	1987	4.97e-06	1.49e-05	1.07e-06
Deaths	America	Both	<20 years	Chronic kidney disease due to diabetes mellitus type 2	Rate	1987	4.05e-06	1.18e-05	8.85e-07
Deaths	America	Male	10-19 years	Chronic kidney disease due to diabetes mellitus type 2	Rate	1987	6.38e-06	1.92e-05	1.34e-06
Deaths	America	Female	10-19 years	Chronic kidney disease due to diabetes mellitus type 2	Rate	1987	1e-05	3.01e-05	2.15e-06
Deaths	America	Both	10-19 years	Chronic kidney disease due to diabetes mellitus type 2	Rate	1987	8.16e-06	2.38e-05	1.79e-06
Deaths	Middle SDI	Male	<5 years	Chronic kidney disease due to diabetes mellitus type 1	Rate	1980	0.093293	0.157816	0.0421963
Deaths	Middle SDI	Female	<5 years	Chronic kidney disease due to diabetes mellitus type 1	Rate	1980	0.0949247	0.155891	0.0512904
Deaths	Middle SDI	Both	<5 years	Chronic kidney disease due to diabetes mellitus type 1	Rate	1980	0.0940871	0.148076	0.0496863
Deaths	Middle SDI	Male	5-9 years	Chronic kidney disease due to diabetes mellitus type 1	Rate	1980	0.0827488	0.151044	0.0388745
Deaths	Middle SDI	Female	5-9 years	Chronic kidney disease due to diabetes mellitus type 1	Rate	1980	0.0618321	0.11085	0.0321123
Deaths	Middle SDI	Both	5-9 years	Chronic kidney disease due to diabetes mellitus type 1	Rate	1980	0.0725473	0.130792	0.0376801
Deaths	Middle SDI	Male	<1 year	Chronic kidney disease due to diabetes mellitus type 1	Rate	1980	0.16186	0.278826	0.0789116
Deaths	Middle SDI	Female	<1 year	Chronic kidney disease due to diabetes mellitus type 1	Rate	1980	0.143682	0.246835	0.0779503
Deaths	Middle SDI	Both	<1 year	Chronic kidney disease due to diabetes mellitus type 1	Rate	1980	0.153042	0.253576	0.0806916
Deaths	Middle SDI	Male	2-4 years	Chronic kidney disease due to diabetes mellitus type 1	Rate	1980	0.0674519	0.131544	0.0225342
Deaths	Middle SDI	Female	2-4 years	Chronic kidney disease due to diabetes mellitus type 1	Rate	1980	0.0658729	0.119257	0.0294249
Deaths	Middle SDI	Both	2-4 years	Chronic kidney disease due to diabetes mellitus type 1	Rate	1980	0.0666825	0.118243	0.030614
Deaths	America	Male	<20 years	Chronic kidney disease due to hypertension	Rate	1981	0.00408904	0.00793319	0.0017987
Deaths	America	Female	<20 years	Chronic kidney disease due to hypertension	Rate	1981	0.00376511	0.00711627	0.00176597
Deaths	America	Both	<20 years	Chronic kidney disease due to hypertension	Rate	1981	0.00393062	0.00745318	0.00179433
Deaths	America	Male	10-19 years	Chronic kidney disease due to hypertension	Rate	1981	0.00758297	0.0147118	0.00333563
Deaths	America	Female	10-19 years	Chronic kidney disease due to hypertension	Rate	1981	0.00696231	0.0131592	0.00326556
Deaths	America	Both	10-19 years	Chronic kidney disease due to hypertension	Rate	1981	0.00727898	0.0138023	0.00332287
Deaths	America	Male	<5 years	Chronic kidney disease due to glomerulonephritis	Rate	1981	1.33331	2.07048	0.710181
Deaths	America	Female	<5 years	Chronic kidney disease due to glomerulonephritis	Rate	1981	1.10409	1.41208	0.747114
Deaths	America	Both	<5 years	Chronic kidney disease due to glomerulonephritis	Rate	1981	1.22139	1.73999	0.726593
Deaths	America	Male	5-9 years	Chronic kidney disease due to glomerulonephritis	Rate	1981	0.030528	0.0495499	0.0151072
Deaths	America	Female	5-9 years	Chronic kidney disease due to glomerulonephritis	Rate	1981	0.03816	0.0508251	0.0238197
Deaths	America	Both	5-9 years	Chronic kidney disease due to glomerulonephritis	Rate	1981	0.0342542	0.0499486	0.0195379
Deaths	America	Male	<1 year	Chronic kidney disease due to glomerulonephritis	Rate	1981	6.17832	9.65339	3.26642
Deaths	America	Female	<1 year	Chronic kidney disease due to glomerulonephritis	Rate	1981	4.97077	6.38383	3.31934
Deaths	America	Both	<1 year	Chronic kidney disease due to glomerulonephritis	Rate	1981	5.58868	8.01752	3.264
Deaths	America	Male	2-4 years	Chronic kidney disease due to glomerulonephritis	Rate	1981	0.0268847	0.0415889	0.0145012
Deaths	America	Female	2-4 years	Chronic kidney disease due to glomerulonephritis	Rate	1981	0.0304306	0.0388498	0.0205662
Deaths	America	Both	2-4 years	Chronic kidney disease due to glomerulonephritis	Rate	1981	0.0286159	0.0405588	0.0174868
Deaths	America	Male	<20 years	Chronic kidney disease due to glomerulonephritis	Rate	1981	0.352542	0.521696	0.206209
Deaths	America	Female	<20 years	Chronic kidney disease due to glomerulonephritis	Rate	1981	0.308118	0.38143	0.223726
Deaths	America	Both	<20 years	Chronic kidney disease due to glomerulonephritis	Rate	1981	0.330815	0.450241	0.21414
Deaths	America	Male	10-19 years	Chronic kidney disease due to glomerulonephritis	Rate	1981	0.057401	0.0814575	0.0329618
Deaths	America	Female	10-19 years	Chronic kidney disease due to glomerulonephritis	Rate	1981	0.0736146	0.0947523	0.0489727
Deaths	America	Both	10-19 years	Chronic kidney disease due to glomerulonephritis	Rate	1981	0.0653423	0.0872418	0.0409562
Deaths	America	Male	<5 years	Chronic kidney disease due to other and unspecified causes	Rate	1981	2.06328	2.70747	1.37785
Deaths	America	Female	<5 years	Chronic kidney disease due to other and unspecified causes	Rate	1981	0.615481	0.987381	0.318678
Deaths	America	Both	<5 years	Chronic kidney disease due to other and unspecified causes	Rate	1981	1.35639	1.85292	0.861751
Deaths	America	Male	5-9 years	Chronic kidney disease due to other and unspecified causes	Rate	1981	0.0460244	0.0615309	0.0276366
Deaths	America	Female	5-9 years	Chronic kidney disease due to other and unspecified causes	Rate	1981	0.0249078	0.0392246	0.0123195
Deaths	America	Both	5-9 years	Chronic kidney disease due to other and unspecified causes	Rate	1981	0.0357148	0.0499648	0.0203976
Deaths	America	Male	<1 year	Chronic kidney disease due to other and unspecified causes	Rate	1981	9.55374	12.6055	6.3301
Deaths	America	Female	<1 year	Chronic kidney disease due to other and unspecified causes	Rate	1981	2.76544	4.48014	1.39478
Deaths	America	Both	<1 year	Chronic kidney disease due to other and unspecified causes	Rate	1981	6.23908	8.56374	3.95132
Deaths	America	Male	2-4 years	Chronic kidney disease due to other and unspecified causes	Rate	1981	0.0429311	0.0553196	0.0288614
Deaths	America	Female	2-4 years	Chronic kidney disease due to other and unspecified causes	Rate	1981	0.0184401	0.028438	0.01035
Deaths	America	Both	2-4 years	Chronic kidney disease due to other and unspecified causes	Rate	1981	0.0309735	0.0419457	0.0199214
Deaths	America	Male	<20 years	Chronic kidney disease due to other and unspecified causes	Rate	1981	0.527773	0.681899	0.361638
Deaths	America	Female	<20 years	Chronic kidney disease due to other and unspecified causes	Rate	1981	0.172093	0.258674	0.10028
Deaths	America	Both	<20 years	Chronic kidney disease due to other and unspecified causes	Rate	1981	0.353817	0.475158	0.234462
Deaths	America	Male	10-19 years	Chronic kidney disease due to other and unspecified causes	Rate	1981	0.0563585	0.0818996	0.0310325
Deaths	America	Female	10-19 years	Chronic kidney disease due to other and unspecified causes	Rate	1981	0.0401426	0.0656605	0.0190414
Deaths	America	Both	10-19 years	Chronic kidney disease due to other and unspecified causes	Rate	1981	0.0484161	0.0737847	0.025836
Deaths	America	Male	<5 years	Chronic kidney disease due to diabetes mellitus type 1	Rate	1985	0.0221244	0.0452229	0.00886774
Deaths	America	Female	<5 years	Chronic kidney disease due to diabetes mellitus type 1	Rate	1985	0.0110922	0.0203805	0.00493335
Deaths	America	Both	<5 years	Chronic kidney disease due to diabetes mellitus type 1	Rate	1985	0.0167377	0.0330115	0.00705814
Deaths	America	Male	5-9 years	Chronic kidney disease due to diabetes mellitus type 1	Rate	1985	0.000387975	0.000750109	0.000163629
Deaths	America	Female	5-9 years	Chronic kidney disease due to diabetes mellitus type 1	Rate	1985	0.000389009	0.000753469	0.000174121
Deaths	America	Both	5-9 years	Chronic kidney disease due to diabetes mellitus type 1	Rate	1985	0.000388479	0.00073519	0.000168836
Deaths	America	Male	<1 year	Chronic kidney disease due to diabetes mellitus type 1	Rate	1985	0.105757	0.21828	0.0411625
Deaths	America	Female	<1 year	Chronic kidney disease due to diabetes mellitus type 1	Rate	1985	0.0519453	0.096553	0.022683
Deaths	America	Both	<1 year	Chronic kidney disease due to diabetes mellitus type 1	Rate	1985	0.0794774	0.157847	0.0327922
Deaths	America	Male	2-4 years	Chronic kidney disease due to diabetes mellitus type 1	Rate	1985	0.000394278	0.000754557	0.000158093
Deaths	America	Female	2-4 years	Chronic kidney disease due to diabetes mellitus type 1	Rate	1985	0.000300015	0.000550865	0.000137244
Deaths	America	Both	2-4 years	Chronic kidney disease due to diabetes mellitus type 1	Rate	1985	0.000348257	0.000645327	0.000146134
Deaths	America	Male	<20 years	Chronic kidney disease due to diabetes mellitus type 1	Rate	1985	0.00660667	0.0124689	0.00301085
Deaths	America	Female	<20 years	Chronic kidney disease due to diabetes mellitus type 1	Rate	1985	0.00413313	0.00669758	0.00238206
Deaths	America	Both	<20 years	Chronic kidney disease due to diabetes mellitus type 1	Rate	1985	0.00539936	0.00956623	0.00277159
Deaths	America	Male	10-19 years	Chronic kidney disease due to diabetes mellitus type 1	Rate	1985	0.00175613	0.0031786	0.00081198
Deaths	America	Female	10-19 years	Chronic kidney disease due to diabetes mellitus type 1	Rate	1985	0.00240123	0.0042485	0.00119038
Deaths	America	Both	10-19 years	Chronic kidney disease due to diabetes mellitus type 1	Rate	1985	0.00207099	0.00364074	0.00100588
Deaths	America	Male	<20 years	Chronic kidney disease due to diabetes mellitus type 2	Rate	1985	3.05e-06	9.04e-06	6.35e-07
Deaths	America	Female	<20 years	Chronic kidney disease due to diabetes mellitus type 2	Rate	1985	5.22e-06	1.57e-05	1.11e-06
Deaths	America	Both	<20 years	Chronic kidney disease due to diabetes mellitus type 2	Rate	1985	4.11e-06	1.19e-05	8.98e-07
Deaths	America	Male	10-19 years	Chronic kidney disease due to diabetes mellitus type 2	Rate	1985	6e-06	1.78e-05	1.25e-06
Deaths	America	Female	10-19 years	Chronic kidney disease due to diabetes mellitus type 2	Rate	1985	1.03e-05	3.09e-05	2.19e-06
Deaths	America	Both	10-19 years	Chronic kidney disease due to diabetes mellitus type 2	Rate	1985	8.09e-06	2.35e-05	1.77e-06
Deaths	Europe	Male	<5 years	Chronic kidney disease due to diabetes mellitus type 1	Rate	1981	0.00771931	0.0131998	0.00405589
Deaths	Europe	Female	<5 years	Chronic kidney disease due to diabetes mellitus type 1	Rate	1981	0.00597352	0.00971772	0.00321119
Deaths	Europe	Both	<5 years	Chronic kidney disease due to diabetes mellitus type 1	Rate	1981	0.00686701	0.0113311	0.00370301
Deaths	Europe	Male	5-9 years	Chronic kidney disease due to diabetes mellitus type 1	Rate	1981	0.00200783	0.00378105	0.000975073
Deaths	Europe	Female	5-9 years	Chronic kidney disease due to diabetes mellitus type 1	Rate	1981	0.00205537	0.00388177	0.00106241
Deaths	Europe	Both	5-9 years	Chronic kidney disease due to diabetes mellitus type 1	Rate	1981	0.00203104	0.00368715	0.00102802
Deaths	Europe	Male	<1 year	Chronic kidney disease due to diabetes mellitus type 1	Rate	1981	0.0299977	0.0550897	0.0149942
Deaths	Europe	Female	<1 year	Chronic kidney disease due to diabetes mellitus type 1	Rate	1981	0.0215238	0.037895	0.0110565
Deaths	Europe	Both	<1 year	Chronic kidney disease due to diabetes mellitus type 1	Rate	1981	0.0258651	0.0462839	0.0131412
Deaths	High-middle SDI	Male	<5 years	Chronic kidney disease due to diabetes mellitus type 1	Rate	1982	0.0391786	0.063173	0.0215736
Deaths	High-middle SDI	Female	<5 years	Chronic kidney disease due to diabetes mellitus type 1	Rate	1982	0.037734	0.0590956	0.0221241
Deaths	High-middle SDI	Both	<5 years	Chronic kidney disease due to diabetes mellitus type 1	Rate	1982	0.0384782	0.0599849	0.0227844
Deaths	High-middle SDI	Male	5-9 years	Chronic kidney disease due to diabetes mellitus type 1	Rate	1982	0.0320706	0.0568942	0.0160388
Deaths	High-middle SDI	Female	5-9 years	Chronic kidney disease due to diabetes mellitus type 1	Rate	1982	0.0219148	0.0385904	0.0110911
Deaths	High-middle SDI	Both	5-9 years	Chronic kidney disease due to diabetes mellitus type 1	Rate	1982	0.0271219	0.0468911	0.0138583
Deaths	High-middle SDI	Male	<1 year	Chronic kidney disease due to diabetes mellitus type 1	Rate	1982	0.0788293	0.130935	0.0407375
Deaths	High-middle SDI	Female	<1 year	Chronic kidney disease due to diabetes mellitus type 1	Rate	1982	0.064987	0.109404	0.036764
Deaths	High-middle SDI	Both	<1 year	Chronic kidney disease due to diabetes mellitus type 1	Rate	1982	0.0721414	0.11726	0.0388048
Deaths	High-middle SDI	Male	2-4 years	Chronic kidney disease due to diabetes mellitus type 1	Rate	1982	0.0229141	0.0397216	0.0107182
Deaths	High-middle SDI	Female	2-4 years	Chronic kidney disease due to diabetes mellitus type 1	Rate	1982	0.0220873	0.0372893	0.0107561
Deaths	High-middle SDI	Both	2-4 years	Chronic kidney disease due to diabetes mellitus type 1	Rate	1982	0.0225126	0.037569	0.0113633
Deaths	High-middle SDI	Male	<20 years	Chronic kidney disease due to diabetes mellitus type 1	Rate	1982	0.0755346	0.111273	0.046101
Deaths	High-middle SDI	Female	<20 years	Chronic kidney disease due to diabetes mellitus type 1	Rate	1982	0.0671928	0.100736	0.0427252
Deaths	High-middle SDI	Both	<20 years	Chronic kidney disease due to diabetes mellitus type 1	Rate	1982	0.0714662	0.104746	0.0469222
Deaths	High-middle SDI	Male	10-19 years	Chronic kidney disease due to diabetes mellitus type 1	Rate	1982	0.111817	0.174914	0.06299
Deaths	High-middle SDI	Female	10-19 years	Chronic kidney disease due to diabetes mellitus type 1	Rate	1982	0.100871	0.166211	0.0599096
Deaths	High-middle SDI	Both	10-19 years	Chronic kidney disease due to diabetes mellitus type 1	Rate	1982	0.106463	0.16796	0.0634767
Deaths	High-middle SDI	Male	<20 years	Chronic kidney disease due to diabetes mellitus type 2	Rate	1982	8.96e-05	0.000267416	1.67e-05
Deaths	High-middle SDI	Female	<20 years	Chronic kidney disease due to diabetes mellitus type 2	Rate	1982	8.27e-05	0.000248476	1.63e-05
Deaths	High-middle SDI	Both	<20 years	Chronic kidney disease due to diabetes mellitus type 2	Rate	1982	8.62e-05	0.000247619	1.8e-05
Deaths	High-middle SDI	Male	10-19 years	Chronic kidney disease due to diabetes mellitus type 2	Rate	1982	0.000170962	0.000510074	3.19e-05
Deaths	High-middle SDI	Female	10-19 years	Chronic kidney disease due to diabetes mellitus type 2	Rate	1982	0.000156793	0.000471194	3.1e-05
Deaths	High-middle SDI	Both	10-19 years	Chronic kidney disease due to diabetes mellitus type 2	Rate	1982	0.000164031	0.00047097	3.43e-05
Deaths	High SDI	Male	<20 years	Chronic kidney disease due to hypertension	Rate	1982	0.0103415	0.0175545	0.00594815
Deaths	High SDI	Female	<20 years	Chronic kidney disease due to hypertension	Rate	1982	0.00735681	0.0124092	0.00397923
Deaths	High SDI	Both	<20 years	Chronic kidney disease due to hypertension	Rate	1982	0.00888627	0.0149729	0.00501549
Deaths	High SDI	Male	10-19 years	Chronic kidney disease due to hypertension	Rate	1982	0.0195584	0.0331999	0.0112494
Deaths	High SDI	Female	10-19 years	Chronic kidney disease due to hypertension	Rate	1982	0.0139029	0.0234508	0.00751993
Deaths	High SDI	Both	10-19 years	Chronic kidney disease due to hypertension	Rate	1982	0.0167998	0.0283067	0.00948198
Deaths	High SDI	Male	<5 years	Chronic kidney disease due to glomerulonephritis	Rate	1982	0.662255	0.946268	0.435268
Deaths	High SDI	Female	<5 years	Chronic kidney disease due to glomerulonephritis	Rate	1982	0.542379	0.679715	0.402839
Deaths	High SDI	Both	<5 years	Chronic kidney disease due to glomerulonephritis	Rate	1982	0.603844	0.813539	0.423573
Deaths	High SDI	Male	5-9 years	Chronic kidney disease due to glomerulonephritis	Rate	1982	0.0664202	0.0944023	0.042046
Deaths	High SDI	Female	5-9 years	Chronic kidney disease due to glomerulonephritis	Rate	1982	0.0619573	0.0864273	0.0408857
Deaths	High SDI	Both	5-9 years	Chronic kidney disease due to glomerulonephritis	Rate	1982	0.0642447	0.0893218	0.0420965
Deaths	High SDI	Male	<1 year	Chronic kidney disease due to glomerulonephritis	Rate	1982	2.97413	4.36223	1.88963
Deaths	High SDI	Female	<1 year	Chronic kidney disease due to glomerulonephritis	Rate	1982	2.35137	3.00251	1.71451
Deaths	High SDI	Both	<1 year	Chronic kidney disease due to glomerulonephritis	Rate	1982	2.67092	3.68553	1.82198
Deaths	High SDI	Male	2-4 years	Chronic kidney disease due to glomerulonephritis	Rate	1982	0.0467873	0.0703042	0.028966
Deaths	High SDI	Female	2-4 years	Chronic kidney disease due to glomerulonephritis	Rate	1982	0.0473331	0.0651694	0.0321733
Deaths	High SDI	Both	2-4 years	Chronic kidney disease due to glomerulonephritis	Rate	1982	0.0470533	0.0676773	0.0309878
Deaths	High SDI	Male	<20 years	Chronic kidney disease due to glomerulonephritis	Rate	1982	0.232443	0.300497	0.177502
Deaths	High SDI	Female	<20 years	Chronic kidney disease due to glomerulonephritis	Rate	1982	0.200649	0.238305	0.16741
Deaths	High SDI	Both	<20 years	Chronic kidney disease due to glomerulonephritis	Rate	1982	0.216941	0.270243	0.175279
Deaths	High SDI	Male	10-19 years	Chronic kidney disease due to glomerulonephritis	Rate	1982	0.114734	0.15422	0.0804963
Deaths	High SDI	Female	10-19 years	Chronic kidney disease due to glomerulonephritis	Rate	1982	0.110273	0.140565	0.0802606
Deaths	High SDI	Both	10-19 years	Chronic kidney disease due to glomerulonephritis	Rate	1982	0.112558	0.146708	0.0806914
Deaths	High SDI	Male	<5 years	Chronic kidney disease due to other and unspecified causes	Rate	1982	1.66592	1.91228	1.37186
Deaths	High SDI	Female	<5 years	Chronic kidney disease due to other and unspecified causes	Rate	1982	0.860748	1.01448	0.708429
Deaths	High SDI	Both	<5 years	Chronic kidney disease due to other and unspecified causes	Rate	1982	1.27359	1.46508	1.0445
Deaths	High SDI	Male	5-9 years	Chronic kidney disease due to other and unspecified causes	Rate	1982	0.136578	0.164124	0.106354
Deaths	High SDI	Female	5-9 years	Chronic kidney disease due to other and unspecified causes	Rate	1982	0.105305	0.128359	0.0812298
Deaths	High SDI	Both	5-9 years	Chronic kidney disease due to other and unspecified causes	Rate	1982	0.121334	0.145715	0.0962586
Deaths	High SDI	Male	<1 year	Chronic kidney disease due to other and unspecified causes	Rate	1982	7.35565	8.52512	5.99789
Deaths	High SDI	Female	<1 year	Chronic kidney disease due to other and unspecified causes	Rate	1982	3.50584	4.19413	2.8071
Deaths	High SDI	Both	<1 year	Chronic kidney disease due to other and unspecified causes	Rate	1982	5.48123	6.36235	4.42881
Deaths	High SDI	Male	2-4 years	Chronic kidney disease due to other and unspecified causes	Rate	1982	0.123723	0.151498	0.0966783
Deaths	High SDI	Female	2-4 years	Chronic kidney disease due to other and unspecified causes	Rate	1982	0.100538	0.131073	0.0776661
Deaths	High SDI	Both	2-4 years	Chronic kidney disease due to other and unspecified causes	Rate	1982	0.112423	0.135714	0.0898124
Deaths	High SDI	Male	<20 years	Chronic kidney disease due to other and unspecified causes	Rate	1982	0.506926	0.569784	0.432246
Deaths	High SDI	Female	<20 years	Chronic kidney disease due to other and unspecified causes	Rate	1982	0.298009	0.340968	0.257165
Deaths	High SDI	Both	<20 years	Chronic kidney disease due to other and unspecified causes	Rate	1982	0.405064	0.456958	0.347544
Deaths	High-middle SDI	Male	<5 years	Chronic kidney disease due to diabetes mellitus type 1	Rate	1981	0.040099	0.0640572	0.0219671
Deaths	High-middle SDI	Female	<5 years	Chronic kidney disease due to diabetes mellitus type 1	Rate	1981	0.0388681	0.0614839	0.0221068
Deaths	High-middle SDI	Both	<5 years	Chronic kidney disease due to diabetes mellitus type 1	Rate	1981	0.0395018	0.0617539	0.0230165
Deaths	High-middle SDI	Male	5-9 years	Chronic kidney disease due to diabetes mellitus type 1	Rate	1981	0.0328869	0.0577548	0.0162002
Deaths	High-middle SDI	Female	5-9 years	Chronic kidney disease due to diabetes mellitus type 1	Rate	1981	0.0235579	0.0420991	0.0118521
Deaths	High-middle SDI	Both	5-9 years	Chronic kidney disease due to diabetes mellitus type 1	Rate	1981	0.0283404	0.049646	0.0148434
Deaths	High-middle SDI	Male	<1 year	Chronic kidney disease due to diabetes mellitus type 1	Rate	1981	0.080284	0.133272	0.0416583
Deaths	High-middle SDI	Female	<1 year	Chronic kidney disease due to diabetes mellitus type 1	Rate	1981	0.0662389	0.110556	0.0373135
Deaths	High-middle SDI	Both	<1 year	Chronic kidney disease due to diabetes mellitus type 1	Rate	1981	0.0734923	0.119957	0.0398122
Deaths	High-middle SDI	Male	2-4 years	Chronic kidney disease due to diabetes mellitus type 1	Rate	1981	0.0233427	0.0412476	0.0108476
Deaths	High-middle SDI	Female	2-4 years	Chronic kidney disease due to diabetes mellitus type 1	Rate	1981	0.0225302	0.0379032	0.0114408
Deaths	High-middle SDI	Both	2-4 years	Chronic kidney disease due to diabetes mellitus type 1	Rate	1981	0.022948	0.0391628	0.0115399
Deaths	High-middle SDI	Male	<20 years	Chronic kidney disease due to diabetes mellitus type 1	Rate	1981	0.0756462	0.112029	0.0456857
Deaths	High-middle SDI	Female	<20 years	Chronic kidney disease due to diabetes mellitus type 1	Rate	1981	0.0705577	0.104888	0.0453013
Deaths	High-middle SDI	Both	<20 years	Chronic kidney disease due to diabetes mellitus type 1	Rate	1981	0.0731646	0.104928	0.0473507
Deaths	High-middle SDI	Male	10-19 years	Chronic kidney disease due to diabetes mellitus type 1	Rate	1981	0.111769	0.175693	0.0596031
Deaths	High-middle SDI	Female	10-19 years	Chronic kidney disease due to diabetes mellitus type 1	Rate	1981	0.106612	0.17084	0.0623437
Deaths	High-middle SDI	Both	10-19 years	Chronic kidney disease due to diabetes mellitus type 1	Rate	1981	0.109247	0.169727	0.0641365
Deaths	High-middle SDI	Male	<20 years	Chronic kidney disease due to diabetes mellitus type 2	Rate	1981	8.81e-05	0.000271448	1.67e-05
Deaths	High-middle SDI	Female	<20 years	Chronic kidney disease due to diabetes mellitus type 2	Rate	1981	8.57e-05	0.000240931	1.79e-05
Deaths	High-middle SDI	Both	<20 years	Chronic kidney disease due to diabetes mellitus type 2	Rate	1981	8.69e-05	0.000254766	1.84e-05
Deaths	High-middle SDI	Male	10-19 years	Chronic kidney disease due to diabetes mellitus type 2	Rate	1981	0.000169247	0.000521192	3.2e-05
Deaths	High-middle SDI	Female	10-19 years	Chronic kidney disease due to diabetes mellitus type 2	Rate	1981	0.000163636	0.000460239	3.42e-05
Deaths	High-middle SDI	Both	10-19 years	Chronic kidney disease due to diabetes mellitus type 2	Rate	1981	0.000166504	0.000487942	3.52e-05
Deaths	High SDI	Male	<20 years	Chronic kidney disease due to hypertension	Rate	1981	0.0109288	0.0176784	0.00629136
Deaths	High SDI	Female	<20 years	Chronic kidney disease due to hypertension	Rate	1981	0.00785874	0.0133287	0.00422732
Deaths	High SDI	Both	<20 years	Chronic kidney disease due to hypertension	Rate	1981	0.00943134	0.0155841	0.00530662
Deaths	High SDI	Male	10-19 years	Chronic kidney disease due to hypertension	Rate	1981	0.0206476	0.0333994	0.0118861
Deaths	High SDI	Female	10-19 years	Chronic kidney disease due to hypertension	Rate	1981	0.0148275	0.0251481	0.00797592
Deaths	High SDI	Both	10-19 years	Chronic kidney disease due to hypertension	Rate	1981	0.0178068	0.0294236	0.0100191
Deaths	High SDI	Male	<5 years	Chronic kidney disease due to glomerulonephritis	Rate	1981	0.666483	0.959401	0.437133
Deaths	High SDI	Female	<5 years	Chronic kidney disease due to glomerulonephritis	Rate	1981	0.546753	0.688167	0.40825
Deaths	High SDI	Both	<5 years	Chronic kidney disease due to glomerulonephritis	Rate	1981	0.608144	0.826785	0.42582
Deaths	High SDI	Male	5-9 years	Chronic kidney disease due to glomerulonephritis	Rate	1981	0.0683846	0.097111	0.0427709
Deaths	High SDI	Female	5-9 years	Chronic kidney disease due to glomerulonephritis	Rate	1981	0.0634502	0.088926	0.0422545
Deaths	High SDI	Both	5-9 years	Chronic kidney disease due to glomerulonephritis	Rate	1981	0.065979	0.0913427	0.0433741
Deaths	High SDI	Male	<1 year	Chronic kidney disease due to glomerulonephritis	Rate	1981	2.95842	4.37033	1.86457
Deaths	High SDI	Female	<1 year	Chronic kidney disease due to glomerulonephritis	Rate	1981	2.33565	3.00444	1.71018
Deaths	High SDI	Both	<1 year	Chronic kidney disease due to glomerulonephritis	Rate	1981	2.6552	3.70418	1.79578
Deaths	High SDI	Male	2-4 years	Chronic kidney disease due to glomerulonephritis	Rate	1981	0.0487058	0.0733297	0.0302624
Deaths	High SDI	Female	2-4 years	Chronic kidney disease due to glomerulonephritis	Rate	1981	0.0486097	0.0666588	0.0328246
Deaths	High SDI	Both	2-4 years	Chronic kidney disease due to glomerulonephritis	Rate	1981	0.048659	0.0699492	0.0323811
Deaths	High SDI	Male	<20 years	Chronic kidney disease due to glomerulonephritis	Rate	1981	0.235303	0.30458	0.179888
Deaths	High SDI	Female	<20 years	Chronic kidney disease due to glomerulonephritis	Rate	1981	0.202428	0.24095	0.168838
Deaths	High SDI	Both	<20 years	Chronic kidney disease due to glomerulonephritis	Rate	1981	0.219267	0.273308	0.177187
Deaths	High SDI	Male	10-19 years	Chronic kidney disease due to glomerulonephritis	Rate	1981	0.120934	0.162224	0.0836325
Deaths	High SDI	Female	10-19 years	Chronic kidney disease due to glomerulonephritis	Rate	1981	0.114018	0.145017	0.0825321
Deaths	High SDI	Both	10-19 years	Chronic kidney disease due to glomerulonephritis	Rate	1981	0.117558	0.152789	0.0839139
Deaths	High SDI	Male	<5 years	Chronic kidney disease due to other and unspecified causes	Rate	1981	1.69354	1.94048	1.41004
Deaths	High SDI	Female	<5 years	Chronic kidney disease due to other and unspecified causes	Rate	1981	0.897276	1.05	0.74349
Deaths	High SDI	Both	<5 years	Chronic kidney disease due to other and unspecified causes	Rate	1981	1.30555	1.50446	1.08031
Deaths	High SDI	Male	5-9 years	Chronic kidney disease due to other and unspecified causes	Rate	1981	0.142413	0.171837	0.111794
Deaths	High SDI	Female	5-9 years	Chronic kidney disease due to other and unspecified causes	Rate	1981	0.106953	0.131782	0.0824213
Deaths	High SDI	Both	5-9 years	Chronic kidney disease due to other and unspecified causes	Rate	1981	0.125125	0.14985	0.0992307
Deaths	High SDI	Male	<1 year	Chronic kidney disease due to other and unspecified causes	Rate	1981	7.39115	8.57541	6.02405
Deaths	High SDI	Female	<1 year	Chronic kidney disease due to other and unspecified causes	Rate	1981	3.61978	4.31026	2.91968
Deaths	High SDI	Both	<1 year	Chronic kidney disease due to other and unspecified causes	Rate	1981	5.55489	6.4582	4.4949
Deaths	High SDI	Male	2-4 years	Chronic kidney disease due to other and unspecified causes	Rate	1981	0.128743	0.158005	0.101625
Deaths	High SDI	Female	2-4 years	Chronic kidney disease due to other and unspecified causes	Rate	1981	0.104408	0.135999	0.0806586
Deaths	High SDI	Both	2-4 years	Chronic kidney disease due to other and unspecified causes	Rate	1981	0.116882	0.141036	0.0930033
Deaths	High SDI	Male	<20 years	Chronic kidney disease due to other and unspecified causes	Rate	1981	0.513457	0.575721	0.441784
Deaths	High SDI	Female	<20 years	Chronic kidney disease due to other and unspecified causes	Rate	1981	0.305589	0.349156	0.266084
Deaths	High SDI	Both	<20 years	Chronic kidney disease due to other and unspecified causes	Rate	1981	0.412066	0.463503	0.357223
Deaths	High SDI	Male	10-19 years	Chronic kidney disease due to other and unspecified causes	Rate	1982	0.155076	0.196455	0.117071
Deaths	High SDI	Female	10-19 years	Chronic kidney disease due to other and unspecified causes	Rate	1982	0.133311	0.166317	0.101298
Deaths	High SDI	Both	10-19 years	Chronic kidney disease due to other and unspecified causes	Rate	1982	0.14446	0.179489	0.110908
Deaths	Low-middle SDI	Male	<5 years	Chronic kidney disease due to diabetes mellitus type 1	Rate	1982	0.0493478	0.0951233	0.0135385
Deaths	Low-middle SDI	Female	<5 years	Chronic kidney disease due to diabetes mellitus type 1	Rate	1982	0.0463191	0.0792641	0.0197864
Deaths	Low-middle SDI	Both	<5 years	Chronic kidney disease due to diabetes mellitus type 1	Rate	1982	0.0478693	0.0844195	0.0202773
Deaths	Low-middle SDI	Male	5-9 years	Chronic kidney disease due to diabetes mellitus type 1	Rate	1982	0.0300019	0.061601	0.00963844
Deaths	Low-middle SDI	Female	5-9 years	Chronic kidney disease due to diabetes mellitus type 1	Rate	1982	0.0158426	0.0308609	0.00726891
Deaths	Low-middle SDI	Both	5-9 years	Chronic kidney disease due to diabetes mellitus type 1	Rate	1982	0.0230795	0.0450648	0.00928338
Deaths	America	Male	<5 years	Chronic kidney disease due to diabetes mellitus type 1	Rate	1984	0.0223598	0.0461918	0.00901781
Deaths	America	Female	<5 years	Chronic kidney disease due to diabetes mellitus type 1	Rate	1984	0.0112379	0.0207841	0.00502969
Deaths	America	Both	<5 years	Chronic kidney disease due to diabetes mellitus type 1	Rate	1984	0.0169296	0.0337769	0.00710528
Deaths	America	Male	5-9 years	Chronic kidney disease due to diabetes mellitus type 1	Rate	1984	0.000459415	0.000894843	0.000192892
Deaths	America	Female	5-9 years	Chronic kidney disease due to diabetes mellitus type 1	Rate	1984	0.00040477	0.000789472	0.000181115
Deaths	America	Both	5-9 years	Chronic kidney disease due to diabetes mellitus type 1	Rate	1984	0.000432752	0.000815634	0.000187864
Deaths	America	Male	<1 year	Chronic kidney disease due to diabetes mellitus type 1	Rate	1984	0.107295	0.223004	0.0421809
Deaths	America	Female	<1 year	Chronic kidney disease due to diabetes mellitus type 1	Rate	1984	0.052797	0.0986037	0.0230214
Deaths	America	Both	<1 year	Chronic kidney disease due to diabetes mellitus type 1	Rate	1984	0.0806814	0.162303	0.0332875
Deaths	America	Male	2-4 years	Chronic kidney disease due to diabetes mellitus type 1	Rate	1984	0.000446328	0.000844989	0.000178031
Deaths	America	Female	2-4 years	Chronic kidney disease due to diabetes mellitus type 1	Rate	1984	0.00031135	0.000572936	0.00014187
Deaths	America	Both	2-4 years	Chronic kidney disease due to diabetes mellitus type 1	Rate	1984	0.000380432	0.000696781	0.000158547
Deaths	America	Male	<20 years	Chronic kidney disease due to diabetes mellitus type 1	Rate	1984	0.00654034	0.0124686	0.00301133
Deaths	America	Female	<20 years	Chronic kidney disease due to diabetes mellitus type 1	Rate	1984	0.00427434	0.00688817	0.00249725
Deaths	America	Both	<20 years	Chronic kidney disease due to diabetes mellitus type 1	Rate	1984	0.00543383	0.00970284	0.00281176
Deaths	America	Male	10-19 years	Chronic kidney disease due to diabetes mellitus type 1	Rate	1984	0.00156499	0.00283276	0.000720716
Deaths	America	Female	10-19 years	Chronic kidney disease due to diabetes mellitus type 1	Rate	1984	0.00261937	0.00462651	0.00129944
Deaths	America	Both	10-19 years	Chronic kidney disease due to diabetes mellitus type 1	Rate	1984	0.00208008	0.00363533	0.00101526
Deaths	America	Male	<20 years	Chronic kidney disease due to diabetes mellitus type 2	Rate	1984	2.76e-06	8.22e-06	5.8e-07
Deaths	America	Female	<20 years	Chronic kidney disease due to diabetes mellitus type 2	Rate	1984	5.84e-06	1.75e-05	1.25e-06
Deaths	America	Both	<20 years	Chronic kidney disease due to diabetes mellitus type 2	Rate	1984	4.26e-06	1.24e-05	9.32e-07
Deaths	America	Male	10-19 years	Chronic kidney disease due to diabetes mellitus type 2	Rate	1984	5.35e-06	1.59e-05	1.12e-06
Deaths	America	Female	10-19 years	Chronic kidney disease due to diabetes mellitus type 2	Rate	1984	1.13e-05	3.39e-05	2.43e-06
Deaths	America	Both	10-19 years	Chronic kidney disease due to diabetes mellitus type 2	Rate	1984	8.25e-06	2.4e-05	1.8e-06
Deaths	High SDI	Male	10-19 years	Chronic kidney disease due to other and unspecified causes	Rate	1981	0.16185	0.204113	0.121701
Deaths	High SDI	Female	10-19 years	Chronic kidney disease due to other and unspecified causes	Rate	1981	0.135632	0.170903	0.102251
Deaths	High SDI	Both	10-19 years	Chronic kidney disease due to other and unspecified causes	Rate	1981	0.149053	0.18655	0.113088
Deaths	Low-middle SDI	Male	<1 year	Chronic kidney disease due to diabetes mellitus type 1	Rate	1982	0.0758321	0.147393	0.0272073
Deaths	Low-middle SDI	Female	<1 year	Chronic kidney disease due to diabetes mellitus type 1	Rate	1982	0.0465803	0.0800827	0.0234823
Deaths	Low-middle SDI	Both	<1 year	Chronic kidney disease due to diabetes mellitus type 1	Rate	1982	0.061573	0.111443	0.0291042
Deaths	Low-middle SDI	Male	2-4 years	Chronic kidney disease due to diabetes mellitus type 1	Rate	1982	0.0453237	0.0971198	0.00727284
Deaths	Low-middle SDI	Female	2-4 years	Chronic kidney disease due to diabetes mellitus type 1	Rate	1982	0.0442616	0.0826385	0.0134706
Deaths	Low-middle SDI	Both	2-4 years	Chronic kidney disease due to diabetes mellitus type 1	Rate	1982	0.0448052	0.0856906	0.0125966
Deaths	Low-middle SDI	Male	<20 years	Chronic kidney disease due to diabetes mellitus type 1	Rate	1982	0.0462285	0.07102	0.0220129
Deaths	Low-middle SDI	Female	<20 years	Chronic kidney disease due to diabetes mellitus type 1	Rate	1982	0.0459645	0.0706241	0.0264616
Deaths	Low-middle SDI	Both	<20 years	Chronic kidney disease due to diabetes mellitus type 1	Rate	1982	0.0460997	0.0664563	0.0264238
Deaths	Low-middle SDI	Male	10-19 years	Chronic kidney disease due to diabetes mellitus type 1	Rate	1982	0.0539425	0.0842534	0.0276421
Deaths	Low-middle SDI	Female	10-19 years	Chronic kidney disease due to diabetes mellitus type 1	Rate	1982	0.064267	0.10524	0.0321225
Deaths	Low-middle SDI	Both	10-19 years	Chronic kidney disease due to diabetes mellitus type 1	Rate	1982	0.0589704	0.0925412	0.0308871
Deaths	Low-middle SDI	Male	<20 years	Chronic kidney disease due to diabetes mellitus type 2	Rate	1982	3.53e-05	9.88e-05	7.09e-06
Deaths	Low-middle SDI	Female	<20 years	Chronic kidney disease due to diabetes mellitus type 2	Rate	1982	4.43e-05	0.000136315	8.79e-06
Deaths	Low-middle SDI	Both	<20 years	Chronic kidney disease due to diabetes mellitus type 2	Rate	1982	3.97e-05	0.000109757	7.7e-06
Deaths	Low-middle SDI	Male	10-19 years	Chronic kidney disease due to diabetes mellitus type 2	Rate	1982	8.18e-05	0.000229124	1.64e-05
Deaths	Low-middle SDI	Female	10-19 years	Chronic kidney disease due to diabetes mellitus type 2	Rate	1982	0.000103022	0.000317106	2.04e-05
Deaths	Low-middle SDI	Both	10-19 years	Chronic kidney disease due to diabetes mellitus type 2	Rate	1982	9.21e-05	0.000254877	1.79e-05
Deaths	Low SDI	Male	<5 years	Chronic kidney disease due to other and unspecified causes	Rate	1982	2.70859	3.64164	1.34417
Deaths	Low SDI	Female	<5 years	Chronic kidney disease due to other and unspecified causes	Rate	1982	3.32021	4.61317	2.0122
Deaths	Low SDI	Both	<5 years	Chronic kidney disease due to other and unspecified causes	Rate	1982	3.00894	3.86671	1.94401
Deaths	Low SDI	Male	5-9 years	Chronic kidney disease due to other and unspecified causes	Rate	1982	0.783795	1.14053	0.46038
Deaths	Low SDI	Female	5-9 years	Chronic kidney disease due to other and unspecified causes	Rate	1982	0.447246	0.663695	0.27051
Deaths	Low SDI	Both	5-9 years	Chronic kidney disease due to other and unspecified causes	Rate	1982	0.61849	0.869422	0.369129
Deaths	Low SDI	Male	<1 year	Chronic kidney disease due to other and unspecified causes	Rate	1982	4.89909	6.14911	3.07557
Deaths	Low SDI	Female	<1 year	Chronic kidney disease due to other and unspecified causes	Rate	1982	3.78185	5.04537	2.91482
Deaths	Low SDI	Both	<1 year	Chronic kidney disease due to other and unspecified causes	Rate	1982	4.35252	5.27235	3.16725
Deaths	Low SDI	Male	2-4 years	Chronic kidney disease due to other and unspecified causes	Rate	1982	2.18642	3.27247	0.765333
Deaths	Low SDI	Female	2-4 years	Chronic kidney disease due to other and unspecified causes	Rate	1982	3.12383	4.60058	1.43871
Deaths	Low SDI	Both	2-4 years	Chronic kidney disease due to other and unspecified causes	Rate	1982	2.64736	3.63014	1.25178
Deaths	Low SDI	Male	<20 years	Chronic kidney disease due to other and unspecified causes	Rate	1982	1.54372	2.01609	0.904378
Deaths	Low SDI	Female	<20 years	Chronic kidney disease due to other and unspecified causes	Rate	1982	1.45249	1.9832	0.99099
Deaths	Low SDI	Both	<20 years	Chronic kidney disease due to other and unspecified causes	Rate	1982	1.49885	1.87257	1.01656
Deaths	Low SDI	Male	10-19 years	Chronic kidney disease due to other and unspecified causes	Rate	1982	1.07559	1.57601	0.655237
Deaths	Low SDI	Female	10-19 years	Chronic kidney disease due to other and unspecified causes	Rate	1982	0.565174	0.821811	0.385427
Deaths	Low SDI	Both	10-19 years	Chronic kidney disease due to other and unspecified causes	Rate	1982	0.823986	1.18205	0.534613
Deaths	Europe	Male	<20 years	Chronic kidney disease due to hypertension	Rate	1982	0.00429607	0.00843891	0.00212216
Deaths	Europe	Female	<20 years	Chronic kidney disease due to hypertension	Rate	1982	0.0031469	0.00607085	0.00149766
Deaths	Europe	Both	<20 years	Chronic kidney disease due to hypertension	Rate	1982	0.00373495	0.00712711	0.00184296
Deaths	Europe	Male	10-19 years	Chronic kidney disease due to hypertension	Rate	1982	0.00839553	0.0164916	0.0041472
Deaths	Europe	Female	10-19 years	Chronic kidney disease due to hypertension	Rate	1982	0.00614839	0.0118612	0.00292611
Deaths	Europe	Both	10-19 years	Chronic kidney disease due to hypertension	Rate	1982	0.00729816	0.0139265	0.00360118
Deaths	Europe	Male	<5 years	Chronic kidney disease due to glomerulonephritis	Rate	1982	0.558958	0.765688	0.400831
Deaths	Europe	Female	<5 years	Chronic kidney disease due to glomerulonephritis	Rate	1982	0.443068	0.596825	0.320645
Deaths	Europe	Both	<5 years	Chronic kidney disease due to glomerulonephritis	Rate	1982	0.502372	0.674005	0.371256
Deaths	Europe	Male	5-9 years	Chronic kidney disease due to glomerulonephritis	Rate	1982	0.11853	0.176102	0.0715537
Deaths	Europe	Female	5-9 years	Chronic kidney disease due to glomerulonephritis	Rate	1982	0.103349	0.149258	0.0658697
Deaths	Europe	Both	5-9 years	Chronic kidney disease due to glomerulonephritis	Rate	1982	0.111119	0.159732	0.0698927
Deaths	Europe	Male	<1 year	Chronic kidney disease due to glomerulonephritis	Rate	1982	2.139	3.00515	1.51366
Deaths	Europe	Female	<1 year	Chronic kidney disease due to glomerulonephritis	Rate	1982	1.61711	2.29806	1.12745
Deaths	Europe	Both	<1 year	Chronic kidney disease due to glomerulonephritis	Rate	1982	1.88449	2.58759	1.34522
Deaths	Europe	Male	2-4 years	Chronic kidney disease due to glomerulonephritis	Rate	1982	0.0960833	0.148139	0.0539731
Deaths	Europe	Female	2-4 years	Chronic kidney disease due to glomerulonephritis	Rate	1982	0.0796101	0.123711	0.0496319
Deaths	Europe	Both	2-4 years	Chronic kidney disease due to glomerulonephritis	Rate	1982	0.088037	0.137426	0.0544316
Deaths	Europe	Male	<20 years	Chronic kidney disease due to glomerulonephritis	Rate	1982	0.267095	0.321234	0.211639
Deaths	Europe	Female	<20 years	Chronic kidney disease due to glomerulonephritis	Rate	1982	0.22927	0.283729	0.182884
Deaths	Europe	Both	<20 years	Chronic kidney disease due to glomerulonephritis	Rate	1982	0.248626	0.299327	0.199098
Deaths	Europe	Male	10-19 years	Chronic kidney disease due to glomerulonephritis	Rate	1982	0.198899	0.262017	0.140318
Deaths	Europe	Female	10-19 years	Chronic kidney disease due to glomerulonephritis	Rate	1982	0.187461	0.246531	0.130721
Deaths	Europe	Both	10-19 years	Chronic kidney disease due to glomerulonephritis	Rate	1982	0.193313	0.255684	0.13595
Deaths	Europe	Male	<5 years	Chronic kidney disease due to other and unspecified causes	Rate	1982	2.07331	2.38486	1.61121
Deaths	Europe	Female	<5 years	Chronic kidney disease due to other and unspecified causes	Rate	1982	1.60122	2.04693	1.28636
Deaths	Europe	Both	<5 years	Chronic kidney disease due to other and unspecified causes	Rate	1982	1.8428	2.12281	1.5073
Deaths	Europe	Male	5-9 years	Chronic kidney disease due to other and unspecified causes	Rate	1982	0.24459	0.307388	0.180598
Deaths	Europe	Female	5-9 years	Chronic kidney disease due to other and unspecified causes	Rate	1982	0.210274	0.271326	0.158036
Deaths	Europe	Both	5-9 years	Chronic kidney disease due to other and unspecified causes	Rate	1982	0.227838	0.28177	0.173797
Deaths	Europe	Male	<1 year	Chronic kidney disease due to other and unspecified causes	Rate	1982	8.47761	9.80898	6.72075
Deaths	Europe	Female	<1 year	Chronic kidney disease due to other and unspecified causes	Rate	1982	6.19019	8.01766	4.91131
Deaths	Europe	Both	<1 year	Chronic kidney disease due to other and unspecified causes	Rate	1982	7.36209	8.56362	5.99202
Deaths	Europe	Male	2-4 years	Chronic kidney disease due to other and unspecified causes	Rate	1982	0.251777	0.340657	0.160261
Deaths	Europe	Female	2-4 years	Chronic kidney disease due to other and unspecified causes	Rate	1982	0.217954	0.301237	0.154988
Deaths	Europe	Both	2-4 years	Chronic kidney disease due to other and unspecified causes	Rate	1982	0.235256	0.301395	0.167512
Deaths	Europe	Male	<20 years	Chronic kidney disease due to other and unspecified causes	Rate	1982	0.70624	0.795034	0.594312
Deaths	Europe	Female	<20 years	Chronic kidney disease due to other and unspecified causes	Rate	1982	0.578329	0.712734	0.479581
Deaths	Europe	Both	<20 years	Chronic kidney disease due to other and unspecified causes	Rate	1982	0.643783	0.727248	0.554338
Deaths	Europe	Male	10-19 years	Chronic kidney disease due to other and unspecified causes	Rate	1982	0.274969	0.35948	0.203917
Deaths	Europe	Female	10-19 years	Chronic kidney disease due to other and unspecified causes	Rate	1982	0.26645	0.334679	0.20585
Deaths	Europe	Both	10-19 years	Chronic kidney disease due to other and unspecified causes	Rate	1982	0.270808	0.343406	0.206553
Deaths	Low-middle SDI	Male	<5 years	Chronic kidney disease due to diabetes mellitus type 1	Rate	1981	0.0512778	0.0991945	0.0139755
Deaths	Low-middle SDI	Female	<5 years	Chronic kidney disease due to diabetes mellitus type 1	Rate	1981	0.0489768	0.0842067	0.0205527
Deaths	Low-middle SDI	Both	<5 years	Chronic kidney disease due to diabetes mellitus type 1	Rate	1981	0.0501541	0.0890656	0.0206086
Deaths	Low-middle SDI	Male	5-9 years	Chronic kidney disease due to diabetes mellitus type 1	Rate	1981	0.0301112	0.0611637	0.00983801
Deaths	Low-middle SDI	Female	5-9 years	Chronic kidney disease due to diabetes mellitus type 1	Rate	1981	0.0163102	0.0309741	0.00749123
Deaths	Low-middle SDI	Both	5-9 years	Chronic kidney disease due to diabetes mellitus type 1	Rate	1981	0.0233654	0.0447246	0.00903532
Deaths	High SDI	Male	<5 years	Chronic kidney disease due to diabetes mellitus type 1	Rate	1982	0.014298	0.0256823	0.00718245
Deaths	High SDI	Female	<5 years	Chronic kidney disease due to diabetes mellitus type 1	Rate	1982	0.00910554	0.0148543	0.00504176
Deaths	High SDI	Both	<5 years	Chronic kidney disease due to diabetes mellitus type 1	Rate	1982	0.0117679	0.020163	0.00628747
Deaths	High SDI	Male	5-9 years	Chronic kidney disease due to diabetes mellitus type 1	Rate	1982	0.00463071	0.00801991	0.00241347
Deaths	High SDI	Female	5-9 years	Chronic kidney disease due to diabetes mellitus type 1	Rate	1982	0.00377119	0.00672185	0.00202972
Deaths	High SDI	Both	5-9 years	Chronic kidney disease due to diabetes mellitus type 1	Rate	1982	0.00421173	0.00733569	0.00227383
Deaths	High SDI	Male	<1 year	Chronic kidney disease due to diabetes mellitus type 1	Rate	1982	0.0590336	0.112262	0.0272609
Deaths	High SDI	Female	<1 year	Chronic kidney disease due to diabetes mellitus type 1	Rate	1982	0.0341402	0.0596259	0.0179373
Deaths	High SDI	Both	<1 year	Chronic kidney disease due to diabetes mellitus type 1	Rate	1982	0.0469134	0.084719	0.0230083
Deaths	High SDI	Male	2-4 years	Chronic kidney disease due to diabetes mellitus type 1	Rate	1982	0.00167142	0.00286224	0.000837418
Deaths	High SDI	Female	2-4 years	Chronic kidney disease due to diabetes mellitus type 1	Rate	1982	0.00149426	0.00255818	0.000760395
Deaths	High SDI	Both	2-4 years	Chronic kidney disease due to diabetes mellitus type 1	Rate	1982	0.00158508	0.0026884	0.000816671
Deaths	High SDI	Male	<20 years	Chronic kidney disease due to diabetes mellitus type 1	Rate	1982	0.0149277	0.0209599	0.0096423
Deaths	High SDI	Female	<20 years	Chronic kidney disease due to diabetes mellitus type 1	Rate	1982	0.0129625	0.0186281	0.00865195
Deaths	High SDI	Both	<20 years	Chronic kidney disease due to diabetes mellitus type 1	Rate	1982	0.0139695	0.0195626	0.00941438
Deaths	High SDI	Male	10-19 years	Chronic kidney disease due to diabetes mellitus type 1	Rate	1982	0.0197943	0.0301836	0.01123
Deaths	High SDI	Female	10-19 years	Chronic kidney disease due to diabetes mellitus type 1	Rate	1982	0.0187671	0.0291357	0.0112631
Deaths	High SDI	Both	10-19 years	Chronic kidney disease due to diabetes mellitus type 1	Rate	1982	0.0192933	0.0291366	0.0112452
Deaths	High SDI	Male	<20 years	Chronic kidney disease due to diabetes mellitus type 2	Rate	1982	2.06e-05	5.76e-05	4.32e-06
Deaths	High SDI	Female	<20 years	Chronic kidney disease due to diabetes mellitus type 2	Rate	1982	1.98e-05	5.66e-05	4.17e-06
Deaths	High SDI	Both	<20 years	Chronic kidney disease due to diabetes mellitus type 2	Rate	1982	2.02e-05	5.67e-05	4.21e-06
Deaths	High SDI	Male	10-19 years	Chronic kidney disease due to diabetes mellitus type 2	Rate	1982	3.9e-05	0.000108993	8.18e-06
Deaths	High SDI	Female	10-19 years	Chronic kidney disease due to diabetes mellitus type 2	Rate	1982	3.75e-05	0.000106991	7.89e-06
Deaths	High SDI	Both	10-19 years	Chronic kidney disease due to diabetes mellitus type 2	Rate	1982	3.83e-05	0.000107221	7.95e-06
Deaths	Africa	Male	<5 years	Chronic kidney disease due to diabetes mellitus type 1	Rate	1981	0.0275461	0.0467028	0.0119894
Deaths	Africa	Female	<5 years	Chronic kidney disease due to diabetes mellitus type 1	Rate	1981	0.0343833	0.056589	0.0172256
Deaths	Africa	Both	<5 years	Chronic kidney disease due to diabetes mellitus type 1	Rate	1981	0.0309193	0.0493639	0.0159185
Deaths	Africa	Male	5-9 years	Chronic kidney disease due to diabetes mellitus type 1	Rate	1981	0.0152969	0.0290845	0.00712349
Deaths	Africa	Female	5-9 years	Chronic kidney disease due to diabetes mellitus type 1	Rate	1981	0.00844854	0.0172553	0.00376073
Deaths	Africa	Both	5-9 years	Chronic kidney disease due to diabetes mellitus type 1	Rate	1981	0.0118944	0.0226926	0.00563444
Deaths	Africa	Male	<1 year	Chronic kidney disease due to diabetes mellitus type 1	Rate	1981	0.0424061	0.0726869	0.0218061
Deaths	Africa	Female	<1 year	Chronic kidney disease due to diabetes mellitus type 1	Rate	1981	0.0363117	0.061365	0.0193345
Deaths	Africa	Both	<1 year	Chronic kidney disease due to diabetes mellitus type 1	Rate	1981	0.0394183	0.0644626	0.0215368
Deaths	Africa	Male	2-4 years	Chronic kidney disease due to diabetes mellitus type 1	Rate	1981	0.0258806	0.050552	0.007784
Deaths	Africa	Female	2-4 years	Chronic kidney disease due to diabetes mellitus type 1	Rate	1981	0.034638	0.0636989	0.0146737
Deaths	Africa	Both	2-4 years	Chronic kidney disease due to diabetes mellitus type 1	Rate	1981	0.0302127	0.0535767	0.0131733
Deaths	Africa	Male	<20 years	Chronic kidney disease due to diabetes mellitus type 1	Rate	1981	0.0459051	0.0702379	0.0249947
Deaths	Africa	Female	<20 years	Chronic kidney disease due to diabetes mellitus type 1	Rate	1981	0.0285706	0.0418527	0.017158
Deaths	Africa	Both	<20 years	Chronic kidney disease due to diabetes mellitus type 1	Rate	1981	0.0372676	0.0549214	0.0233248
Deaths	Africa	Male	10-19 years	Chronic kidney disease due to diabetes mellitus type 1	Rate	1981	0.0810942	0.136961	0.0420776
Deaths	Africa	Female	10-19 years	Chronic kidney disease due to diabetes mellitus type 1	Rate	1981	0.0367337	0.0597601	0.0195481
Deaths	Africa	Both	10-19 years	Chronic kidney disease due to diabetes mellitus type 1	Rate	1981	0.0587709	0.0937315	0.0303473
Deaths	Africa	Male	<20 years	Chronic kidney disease due to diabetes mellitus type 2	Rate	1981	6.17e-05	0.000182209	1.19e-05
Deaths	Africa	Female	<20 years	Chronic kidney disease due to diabetes mellitus type 2	Rate	1981	2.62e-05	7.51e-05	5.32e-06
Deaths	Africa	Both	<20 years	Chronic kidney disease due to diabetes mellitus type 2	Rate	1981	4.4e-05	0.000127372	8.75e-06
Deaths	Africa	Male	10-19 years	Chronic kidney disease due to diabetes mellitus type 2	Rate	1981	0.000153011	0.000452144	2.95e-05
Deaths	Africa	Female	10-19 years	Chronic kidney disease due to diabetes mellitus type 2	Rate	1981	6.38e-05	0.00018265	1.29e-05
Deaths	Africa	Both	10-19 years	Chronic kidney disease due to diabetes mellitus type 2	Rate	1981	0.000108131	0.000312954	2.15e-05
Deaths	America	Male	<5 years	Chronic kidney disease due to diabetes mellitus type 1	Rate	1981	0.052697	0.0861793	0.0295591
Deaths	America	Female	<5 years	Chronic kidney disease due to diabetes mellitus type 1	Rate	1981	0.0413414	0.0679135	0.0245674
Deaths	America	Both	<5 years	Chronic kidney disease due to diabetes mellitus type 1	Rate	1981	0.0471128	0.0749481	0.0272853
Deaths	America	Male	5-9 years	Chronic kidney disease due to diabetes mellitus type 1	Rate	1981	0.0154959	0.0284984	0.00778362
Deaths	America	Female	5-9 years	Chronic kidney disease due to diabetes mellitus type 1	Rate	1981	0.0115385	0.0218698	0.00578465
Deaths	America	Both	5-9 years	Chronic kidney disease due to diabetes mellitus type 1	Rate	1981	0.0135452	0.0254161	0.00707514
Deaths	America	Male	<1 year	Chronic kidney disease due to diabetes mellitus type 1	Rate	1981	0.148294	0.244073	0.076891
Deaths	America	Female	<1 year	Chronic kidney disease due to diabetes mellitus type 1	Rate	1981	0.10524	0.179226	0.0553024
Deaths	America	Both	<1 year	Chronic kidney disease due to diabetes mellitus type 1	Rate	1981	0.127161	0.210039	0.0669029
Deaths	America	Male	2-4 years	Chronic kidney disease due to diabetes mellitus type 1	Rate	1981	0.0204892	0.0392095	0.00889955
Deaths	America	Female	2-4 years	Chronic kidney disease due to diabetes mellitus type 1	Rate	1981	0.0164005	0.0298423	0.00803875
Deaths	America	Both	2-4 years	Chronic kidney disease due to diabetes mellitus type 1	Rate	1981	0.0184772	0.0336631	0.00863488
Deaths	America	Male	<20 years	Chronic kidney disease due to diabetes mellitus type 1	Rate	1981	0.0298065	0.0418183	0.019926
Deaths	America	Female	<20 years	Chronic kidney disease due to diabetes mellitus type 1	Rate	1981	0.0250255	0.0348435	0.0170596
Deaths	America	Both	<20 years	Chronic kidney disease due to diabetes mellitus type 1	Rate	1981	0.0274417	0.038474	0.0185066
Deaths	America	Male	10-19 years	Chronic kidney disease due to diabetes mellitus type 1	Rate	1981	0.0244768	0.040586	0.0131212
Deaths	America	Female	10-19 years	Chronic kidney disease due to diabetes mellitus type 1	Rate	1981	0.0230026	0.0386282	0.0121372
Deaths	America	Both	10-19 years	Chronic kidney disease due to diabetes mellitus type 1	Rate	1981	0.023744	0.0390416	0.0125837
Deaths	America	Male	<20 years	Chronic kidney disease due to diabetes mellitus type 2	Rate	1981	1.9e-05	5.44e-05	3.66e-06
Deaths	America	Female	<20 years	Chronic kidney disease due to diabetes mellitus type 2	Rate	1981	1.91e-05	5.73e-05	3.96e-06
Deaths	America	Both	<20 years	Chronic kidney disease due to diabetes mellitus type 2	Rate	1981	1.91e-05	5.58e-05	3.83e-06
Deaths	America	Male	10-19 years	Chronic kidney disease due to diabetes mellitus type 2	Rate	1981	3.94e-05	0.000112765	7.58e-06
Deaths	America	Female	10-19 years	Chronic kidney disease due to diabetes mellitus type 2	Rate	1981	3.93e-05	0.000117669	8.13e-06
Deaths	America	Both	10-19 years	Chronic kidney disease due to diabetes mellitus type 2	Rate	1981	3.93e-05	0.000115188	7.91e-06
Deaths	Low-middle SDI	Male	<1 year	Chronic kidney disease due to diabetes mellitus type 1	Rate	1981	0.0776032	0.150649	0.0279851
Deaths	Low-middle SDI	Female	<1 year	Chronic kidney disease due to diabetes mellitus type 1	Rate	1981	0.0482873	0.0818537	0.0243326
Deaths	Low-middle SDI	Both	<1 year	Chronic kidney disease due to diabetes mellitus type 1	Rate	1981	0.0633093	0.113917	0.0302092
Deaths	Low-middle SDI	Male	2-4 years	Chronic kidney disease due to diabetes mellitus type 1	Rate	1981	0.0473268	0.101627	0.0073392
Deaths	Low-middle SDI	Female	2-4 years	Chronic kidney disease due to diabetes mellitus type 1	Rate	1981	0.0468453	0.0868129	0.0140324
Deaths	Low-middle SDI	Both	2-4 years	Chronic kidney disease due to diabetes mellitus type 1	Rate	1981	0.0470916	0.090047	0.0126959
Deaths	Low-middle SDI	Male	<20 years	Chronic kidney disease due to diabetes mellitus type 1	Rate	1981	0.0472269	0.0734281	0.0219432
Deaths	Low-middle SDI	Female	<20 years	Chronic kidney disease due to diabetes mellitus type 1	Rate	1981	0.0471508	0.0720889	0.0270578
Deaths	Low-middle SDI	Both	<20 years	Chronic kidney disease due to diabetes mellitus type 1	Rate	1981	0.0471898	0.068153	0.026816
Deaths	Low-middle SDI	Male	10-19 years	Chronic kidney disease due to diabetes mellitus type 1	Rate	1981	0.054858	0.0858402	0.0277653
Deaths	Low-middle SDI	Female	10-19 years	Chronic kidney disease due to diabetes mellitus type 1	Rate	1981	0.0649207	0.105211	0.0318717
Deaths	Low-middle SDI	Both	10-19 years	Chronic kidney disease due to diabetes mellitus type 1	Rate	1981	0.0597554	0.0925143	0.0302305
Deaths	Low-middle SDI	Male	<20 years	Chronic kidney disease due to diabetes mellitus type 2	Rate	1981	3.58e-05	0.000101914	7.32e-06
Deaths	Low-middle SDI	Female	<20 years	Chronic kidney disease due to diabetes mellitus type 2	Rate	1981	4.44e-05	0.000132588	8.64e-06
Deaths	Low-middle SDI	Both	<20 years	Chronic kidney disease due to diabetes mellitus type 2	Rate	1981	4e-05	0.000109497	7.85e-06
Deaths	Low-middle SDI	Male	10-19 years	Chronic kidney disease due to diabetes mellitus type 2	Rate	1981	8.3e-05	0.000236441	1.7e-05
Deaths	Low-middle SDI	Female	10-19 years	Chronic kidney disease due to diabetes mellitus type 2	Rate	1981	0.000103545	0.000308931	2.01e-05
Deaths	Low-middle SDI	Both	10-19 years	Chronic kidney disease due to diabetes mellitus type 2	Rate	1981	9.3e-05	0.000254568	1.83e-05
Deaths	Low SDI	Male	<5 years	Chronic kidney disease due to other and unspecified causes	Rate	1981	2.7272	3.68625	1.34286
Deaths	Low SDI	Female	<5 years	Chronic kidney disease due to other and unspecified causes	Rate	1981	3.37382	4.69859	2.028
Deaths	Low SDI	Both	<5 years	Chronic kidney disease due to other and unspecified causes	Rate	1981	3.04468	3.92885	1.96386
Deaths	Low SDI	Male	5-9 years	Chronic kidney disease due to other and unspecified causes	Rate	1981	0.785213	1.12546	0.457339
Deaths	Low SDI	Female	5-9 years	Chronic kidney disease due to other and unspecified causes	Rate	1981	0.449424	0.66266	0.279164
Deaths	Low SDI	Both	5-9 years	Chronic kidney disease due to other and unspecified causes	Rate	1981	0.620282	0.869818	0.375323
Deaths	Low SDI	Male	<1 year	Chronic kidney disease due to other and unspecified causes	Rate	1981	4.91965	6.18659	3.08831
Deaths	Low SDI	Female	<1 year	Chronic kidney disease due to other and unspecified causes	Rate	1981	3.82184	5.15588	2.93745
Deaths	Low SDI	Both	<1 year	Chronic kidney disease due to other and unspecified causes	Rate	1981	4.38268	5.33963	3.17817
Deaths	Low SDI	Male	2-4 years	Chronic kidney disease due to other and unspecified causes	Rate	1981	2.19795	3.30282	0.760459
Deaths	Low SDI	Female	2-4 years	Chronic kidney disease due to other and unspecified causes	Rate	1981	3.17577	4.66669	1.47999
Deaths	Low SDI	Both	2-4 years	Chronic kidney disease due to other and unspecified causes	Rate	1981	2.67868	3.67016	1.24879
Deaths	Low SDI	Male	<20 years	Chronic kidney disease due to other and unspecified causes	Rate	1981	1.55	2.03245	0.901994
Deaths	Low SDI	Female	<20 years	Chronic kidney disease due to other and unspecified causes	Rate	1981	1.47357	2.03737	0.993868
Deaths	Low SDI	Both	<20 years	Chronic kidney disease due to other and unspecified causes	Rate	1981	1.5124	1.89225	1.0195
Deaths	Low SDI	Male	10-19 years	Chronic kidney disease due to other and unspecified causes	Rate	1981	1.07142	1.59495	0.659408
Deaths	Low SDI	Female	10-19 years	Chronic kidney disease due to other and unspecified causes	Rate	1981	0.568035	0.826428	0.385666
Deaths	Low SDI	Both	10-19 years	Chronic kidney disease due to other and unspecified causes	Rate	1981	0.823156	1.19591	0.527321
Deaths	Low-middle SDI	Male	<20 years	Chronic kidney disease due to hypertension	Rate	1982	0.0397012	0.0648058	0.018213
Deaths	Low-middle SDI	Female	<20 years	Chronic kidney disease due to hypertension	Rate	1982	0.0423557	0.0717813	0.0202435
Deaths	Low-middle SDI	Both	<20 years	Chronic kidney disease due to hypertension	Rate	1982	0.0409962	0.0661067	0.0212207
Deaths	Low-middle SDI	Male	10-19 years	Chronic kidney disease due to hypertension	Rate	1982	0.0920396	0.15024	0.0422234
Deaths	Low-middle SDI	Female	10-19 years	Chronic kidney disease due to hypertension	Rate	1982	0.0985311	0.166983	0.0470919
Deaths	Low-middle SDI	Both	10-19 years	Chronic kidney disease due to hypertension	Rate	1982	0.0952009	0.153512	0.0492784
Deaths	Low-middle SDI	Male	<5 years	Chronic kidney disease due to glomerulonephritis	Rate	1982	1.50399	2.30852	0.562822
Deaths	Low-middle SDI	Female	<5 years	Chronic kidney disease due to glomerulonephritis	Rate	1982	1.02942	1.40363	0.569899
Deaths	Low-middle SDI	Both	<5 years	Chronic kidney disease due to glomerulonephritis	Rate	1982	1.27233	1.8232	0.607989
Deaths	Low-middle SDI	Male	5-9 years	Chronic kidney disease due to glomerulonephritis	Rate	1982	0.662418	1.14817	0.230047
Deaths	Low-middle SDI	Female	5-9 years	Chronic kidney disease due to glomerulonephritis	Rate	1982	0.252747	0.371781	0.154653
Deaths	Low-middle SDI	Both	5-9 years	Chronic kidney disease due to glomerulonephritis	Rate	1982	0.462133	0.741942	0.213715
Deaths	Low-middle SDI	Male	<1 year	Chronic kidney disease due to glomerulonephritis	Rate	1982	3.17559	4.88012	1.38674
Deaths	Low-middle SDI	Female	<1 year	Chronic kidney disease due to glomerulonephritis	Rate	1982	1.26995	1.7317	0.885777
Deaths	Low-middle SDI	Both	<1 year	Chronic kidney disease due to glomerulonephritis	Rate	1982	2.24667	3.25193	1.16714
Deaths	Low-middle SDI	Male	2-4 years	Chronic kidney disease due to glomerulonephritis	Rate	1982	1.07814	1.9287	0.236946
Deaths	Low-middle SDI	Female	2-4 years	Chronic kidney disease due to glomerulonephritis	Rate	1982	0.893078	1.336	0.37492
Deaths	Low-middle SDI	Both	2-4 years	Chronic kidney disease due to glomerulonephritis	Rate	1982	0.987785	1.58047	0.398395
Deaths	Low-middle SDI	Male	<20 years	Chronic kidney disease due to glomerulonephritis	Rate	1982	0.851528	1.18916	0.415065
Deaths	Low-middle SDI	Female	<20 years	Chronic kidney disease due to glomerulonephritis	Rate	1982	0.566344	0.742082	0.403229
Deaths	Low-middle SDI	Both	<20 years	Chronic kidney disease due to glomerulonephritis	Rate	1982	0.712403	0.942069	0.42944
Deaths	Low-middle SDI	Male	10-19 years	Chronic kidney disease due to glomerulonephritis	Rate	1982	0.505832	0.678691	0.313081
Deaths	Low-middle SDI	Female	10-19 years	Chronic kidney disease due to glomerulonephritis	Rate	1982	0.430589	0.5878	0.286761
Deaths	Low-middle SDI	Both	10-19 years	Chronic kidney disease due to glomerulonephritis	Rate	1982	0.469189	0.63203	0.30938
Deaths	Low-middle SDI	Male	<5 years	Chronic kidney disease due to other and unspecified causes	Rate	1982	3.92397	5.62182	1.08314
Deaths	Low-middle SDI	Female	<5 years	Chronic kidney disease due to other and unspecified causes	Rate	1982	2.10766	2.88026	1.00131
Deaths	Low-middle SDI	Both	<5 years	Chronic kidney disease due to other and unspecified causes	Rate	1982	3.03734	4.00213	1.30966
Deaths	Low-middle SDI	Male	5-9 years	Chronic kidney disease due to other and unspecified causes	Rate	1982	1.38386	2.16861	0.353566
Deaths	Low-middle SDI	Female	5-9 years	Chronic kidney disease due to other and unspecified causes	Rate	1982	0.367877	0.524007	0.238862
Deaths	Low-middle SDI	Both	5-9 years	Chronic kidney disease due to other and unspecified causes	Rate	1982	0.887155	1.34214	0.320207
Deaths	Low-middle SDI	Male	<1 year	Chronic kidney disease due to other and unspecified causes	Rate	1982	9.7875	13.9384	2.95473
Deaths	Low-middle SDI	Female	<1 year	Chronic kidney disease due to other and unspecified causes	Rate	1982	2.80781	3.75539	1.93995
Deaths	Low-middle SDI	Both	<1 year	Chronic kidney disease due to other and unspecified causes	Rate	1982	6.38518	8.59772	2.61271
Deaths	Low-middle SDI	Male	2-4 years	Chronic kidney disease due to other and unspecified causes	Rate	1982	2.39389	3.99472	0.433377
Deaths	Low-middle SDI	Female	2-4 years	Chronic kidney disease due to other and unspecified causes	Rate	1982	1.72809	2.50764	0.612001
Deaths	Low-middle SDI	Both	2-4 years	Chronic kidney disease due to other and unspecified causes	Rate	1982	2.06883	2.95595	0.642314
Deaths	Low-middle SDI	Male	<20 years	Chronic kidney disease due to other and unspecified causes	Rate	1982	1.79741	2.48489	0.637995
Deaths	Low-middle SDI	Female	<20 years	Chronic kidney disease due to other and unspecified causes	Rate	1982	0.933337	1.22889	0.592235
Deaths	Low-middle SDI	Both	<20 years	Chronic kidney disease due to other and unspecified causes	Rate	1982	1.37588	1.79187	0.673479
Deaths	Low-middle SDI	Male	10-19 years	Chronic kidney disease due to other and unspecified causes	Rate	1982	0.546723	0.746263	0.369654
Deaths	Low-middle SDI	Female	10-19 years	Chronic kidney disease due to other and unspecified causes	Rate	1982	0.44753	0.614718	0.306266
Deaths	Low-middle SDI	Both	10-19 years	Chronic kidney disease due to other and unspecified causes	Rate	1982	0.498417	0.662139	0.350933
Deaths	Low SDI	Male	<20 years	Chronic kidney disease due to hypertension	Rate	1982	0.0422133	0.0810886	0.0201494
Deaths	Low SDI	Female	<20 years	Chronic kidney disease due to hypertension	Rate	1982	0.0124126	0.0237041	0.00588974
Deaths	Low SDI	Both	<20 years	Chronic kidney disease due to hypertension	Rate	1982	0.027556	0.0528287	0.013155
Deaths	Low SDI	Male	10-19 years	Chronic kidney disease due to hypertension	Rate	1982	0.106171	0.203947	0.0506781
Deaths	Low SDI	Female	10-19 years	Chronic kidney disease due to hypertension	Rate	1982	0.0310828	0.0593583	0.0147487
Deaths	Low SDI	Both	10-19 years	Chronic kidney disease due to hypertension	Rate	1982	0.0691575	0.132585	0.0330152
Deaths	Low SDI	Male	<5 years	Chronic kidney disease due to glomerulonephritis	Rate	1982	1.78551	2.60026	0.876932
Deaths	Low SDI	Female	<5 years	Chronic kidney disease due to glomerulonephritis	Rate	1982	2.219	3.08298	1.35685
Deaths	Low SDI	Both	<5 years	Chronic kidney disease due to glomerulonephritis	Rate	1982	1.99838	2.70299	1.19669
Deaths	Low SDI	Male	5-9 years	Chronic kidney disease due to glomerulonephritis	Rate	1982	0.709278	1.04697	0.39527
Deaths	Low SDI	Female	5-9 years	Chronic kidney disease due to glomerulonephritis	Rate	1982	0.40134	0.596141	0.242361
Deaths	Low SDI	Both	5-9 years	Chronic kidney disease due to glomerulonephritis	Rate	1982	0.558027	0.81103	0.326256
Deaths	Low SDI	Male	<1 year	Chronic kidney disease due to glomerulonephritis	Rate	1982	2.8318	3.89735	1.80053
Deaths	Low SDI	Female	<1 year	Chronic kidney disease due to glomerulonephritis	Rate	1982	2.24714	3.11898	1.53229
Deaths	Low SDI	Both	<1 year	Chronic kidney disease due to glomerulonephritis	Rate	1982	2.54577	3.37808	1.73862
Deaths	Low SDI	Male	2-4 years	Chronic kidney disease due to glomerulonephritis	Rate	1982	1.62314	2.60037	0.55606
Deaths	Low SDI	Female	2-4 years	Chronic kidney disease due to glomerulonephritis	Rate	1982	2.26127	3.31281	1.06297
Deaths	Low SDI	Both	2-4 years	Chronic kidney disease due to glomerulonephritis	Rate	1982	1.93692	2.81983	0.973788
Deaths	Low SDI	Male	<20 years	Chronic kidney disease due to glomerulonephritis	Rate	1982	1.47956	1.95209	0.972767
Deaths	Low SDI	Female	<20 years	Chronic kidney disease due to glomerulonephritis	Rate	1982	1.15694	1.50423	0.800974
Deaths	Low SDI	Both	<20 years	Chronic kidney disease due to glomerulonephritis	Rate	1982	1.32088	1.69363	0.918235
Deaths	Low SDI	Male	10-19 years	Chronic kidney disease due to glomerulonephritis	Rate	1982	1.7411	2.2623	1.15038
Deaths	Low SDI	Female	10-19 years	Chronic kidney disease due to glomerulonephritis	Rate	1982	0.775464	1.03048	0.541372
Deaths	Low SDI	Both	10-19 years	Chronic kidney disease due to glomerulonephritis	Rate	1982	1.2651	1.61821	0.860906
Deaths	Asia	Male	<5 years	Chronic kidney disease due to diabetes mellitus type 1	Rate	1981	0.0728792	0.127475	0.0286377
Deaths	Asia	Female	<5 years	Chronic kidney disease due to diabetes mellitus type 1	Rate	1981	0.0737135	0.122273	0.037887
Deaths	Asia	Both	<5 years	Chronic kidney disease due to diabetes mellitus type 1	Rate	1981	0.0732838	0.118672	0.0378208
Deaths	Asia	Male	5-9 years	Chronic kidney disease due to diabetes mellitus type 1	Rate	1981	0.0619345	0.114669	0.0297021
Deaths	Asia	Female	5-9 years	Chronic kidney disease due to diabetes mellitus type 1	Rate	1981	0.043912	0.0789611	0.0220395
Deaths	Asia	Both	5-9 years	Chronic kidney disease due to diabetes mellitus type 1	Rate	1981	0.0531788	0.0949146	0.0265057
Deaths	Asia	Male	<1 year	Chronic kidney disease due to diabetes mellitus type 1	Rate	1981	0.11607	0.199488	0.0541185
Deaths	Asia	Female	<1 year	Chronic kidney disease due to diabetes mellitus type 1	Rate	1981	0.0924707	0.154183	0.0487539
Deaths	Asia	Both	<1 year	Chronic kidney disease due to diabetes mellitus type 1	Rate	1981	0.104649	0.174871	0.0556651
Deaths	Asia	Male	2-4 years	Chronic kidney disease due to diabetes mellitus type 1	Rate	1981	0.0586098	0.116414	0.0164514
Deaths	Asia	Female	2-4 years	Chronic kidney disease due to diabetes mellitus type 1	Rate	1981	0.0587692	0.104886	0.0243946
Deaths	Asia	Both	2-4 years	Chronic kidney disease due to diabetes mellitus type 1	Rate	1981	0.0586871	0.104475	0.0251275
Deaths	Asia	Male	<20 years	Chronic kidney disease due to diabetes mellitus type 1	Rate	1981	0.1082	0.151936	0.0643529
Deaths	Asia	Female	<20 years	Chronic kidney disease due to diabetes mellitus type 1	Rate	1981	0.106268	0.153581	0.0681613
Deaths	Asia	Both	<20 years	Chronic kidney disease due to diabetes mellitus type 1	Rate	1981	0.107262	0.149233	0.0691341
Deaths	Asia	Male	10-19 years	Chronic kidney disease due to diabetes mellitus type 1	Rate	1981	0.152265	0.235503	0.0840801
Deaths	Asia	Female	10-19 years	Chronic kidney disease due to diabetes mellitus type 1	Rate	1981	0.15749	0.244951	0.0905387
Deaths	Asia	Both	10-19 years	Chronic kidney disease due to diabetes mellitus type 1	Rate	1981	0.154803	0.236998	0.0895704
Deaths	Asia	Male	<20 years	Chronic kidney disease due to diabetes mellitus type 2	Rate	1981	0.000106427	0.00031839	2.11e-05
Deaths	Asia	Female	<20 years	Chronic kidney disease due to diabetes mellitus type 2	Rate	1981	0.000114169	0.000319521	2.45e-05
Deaths	Asia	Both	<20 years	Chronic kidney disease due to diabetes mellitus type 2	Rate	1981	0.000110186	0.000319099	2.43e-05
Deaths	Asia	Male	10-19 years	Chronic kidney disease due to diabetes mellitus type 2	Rate	1981	0.000221347	0.00066219	4.39e-05
Deaths	Asia	Female	10-19 years	Chronic kidney disease due to diabetes mellitus type 2	Rate	1981	0.000237227	0.000663918	5.08e-05
Deaths	Asia	Both	10-19 years	Chronic kidney disease due to diabetes mellitus type 2	Rate	1981	0.000229062	0.000663363	5.05e-05
Deaths	Middle SDI	Male	<5 years	Chronic kidney disease due to diabetes mellitus type 1	Rate	1982	0.0876187	0.146133	0.0401264
Deaths	Middle SDI	Female	<5 years	Chronic kidney disease due to diabetes mellitus type 1	Rate	1982	0.0876649	0.142513	0.0470672
Deaths	Middle SDI	Both	<5 years	Chronic kidney disease due to diabetes mellitus type 1	Rate	1982	0.0876411	0.138767	0.0462336
Deaths	Middle SDI	Male	5-9 years	Chronic kidney disease due to diabetes mellitus type 1	Rate	1982	0.0777837	0.14329	0.0366616
Deaths	Middle SDI	Female	5-9 years	Chronic kidney disease due to diabetes mellitus type 1	Rate	1982	0.0576121	0.10431	0.0293632
Deaths	Middle SDI	Both	5-9 years	Chronic kidney disease due to diabetes mellitus type 1	Rate	1982	0.0679321	0.121446	0.0348424
Deaths	Middle SDI	Male	<1 year	Chronic kidney disease due to diabetes mellitus type 1	Rate	1982	0.15423	0.265362	0.0762059
Deaths	Middle SDI	Female	<1 year	Chronic kidney disease due to diabetes mellitus type 1	Rate	1982	0.137478	0.231891	0.0724813
Deaths	Middle SDI	Both	<1 year	Chronic kidney disease due to diabetes mellitus type 1	Rate	1982	0.146112	0.243897	0.0778789
Deaths	Middle SDI	Male	2-4 years	Chronic kidney disease due to diabetes mellitus type 1	Rate	1982	0.0637858	0.124695	0.0213705
Deaths	Middle SDI	Female	2-4 years	Chronic kidney disease due to diabetes mellitus type 1	Rate	1982	0.061076	0.110994	0.0272155
Deaths	Middle SDI	Both	2-4 years	Chronic kidney disease due to diabetes mellitus type 1	Rate	1982	0.0624664	0.113346	0.0286723
Deaths	High SDI	Male	<5 years	Chronic kidney disease due to diabetes mellitus type 1	Rate	1981	0.014556	0.0260016	0.00738157
Deaths	High SDI	Female	<5 years	Chronic kidney disease due to diabetes mellitus type 1	Rate	1981	0.00944978	0.0153238	0.00525671
Deaths	High SDI	Both	<5 years	Chronic kidney disease due to diabetes mellitus type 1	Rate	1981	0.012068	0.0205598	0.00646742
Deaths	High SDI	Male	5-9 years	Chronic kidney disease due to diabetes mellitus type 1	Rate	1981	0.00476478	0.00842191	0.00246216
Deaths	High SDI	Female	5-9 years	Chronic kidney disease due to diabetes mellitus type 1	Rate	1981	0.00382365	0.00682433	0.00206602
Deaths	High SDI	Both	5-9 years	Chronic kidney disease due to diabetes mellitus type 1	Rate	1981	0.00430596	0.00758737	0.00230516
Deaths	High SDI	Male	<1 year	Chronic kidney disease due to diabetes mellitus type 1	Rate	1981	0.0591827	0.112143	0.0276133
Deaths	High SDI	Female	<1 year	Chronic kidney disease due to diabetes mellitus type 1	Rate	1981	0.0347637	0.0609657	0.0182373
Deaths	High SDI	Both	<1 year	Chronic kidney disease due to diabetes mellitus type 1	Rate	1981	0.0472932	0.0858437	0.0234684
Deaths	High SDI	Male	2-4 years	Chronic kidney disease due to diabetes mellitus type 1	Rate	1981	0.00174614	0.00309904	0.000890828
Deaths	High SDI	Female	2-4 years	Chronic kidney disease due to diabetes mellitus type 1	Rate	1981	0.00157111	0.00276284	0.000820315
Deaths	High SDI	Both	2-4 years	Chronic kidney disease due to diabetes mellitus type 1	Rate	1981	0.00166083	0.00292758	0.000851064
Deaths	High SDI	Male	<20 years	Chronic kidney disease due to diabetes mellitus type 1	Rate	1981	0.0153384	0.0212589	0.00981589
Deaths	High SDI	Female	<20 years	Chronic kidney disease due to diabetes mellitus type 1	Rate	1981	0.0135598	0.0195774	0.00920548
Deaths	High SDI	Both	<20 years	Chronic kidney disease due to diabetes mellitus type 1	Rate	1981	0.0144709	0.0203494	0.00964172
Deaths	High SDI	Male	10-19 years	Chronic kidney disease due to diabetes mellitus type 1	Rate	1981	0.0204389	0.0308871	0.0116688
Deaths	High SDI	Female	10-19 years	Chronic kidney disease due to diabetes mellitus type 1	Rate	1981	0.0197296	0.0302951	0.011743
Deaths	High SDI	Both	10-19 years	Chronic kidney disease due to diabetes mellitus type 1	Rate	1981	0.0200927	0.0304914	0.0117767
Deaths	High SDI	Male	<20 years	Chronic kidney disease due to diabetes mellitus type 2	Rate	1981	2.14e-05	6.06e-05	4.54e-06
Deaths	High SDI	Female	<20 years	Chronic kidney disease due to diabetes mellitus type 2	Rate	1981	2.1e-05	5.93e-05	4.46e-06
Deaths	High SDI	Both	<20 years	Chronic kidney disease due to diabetes mellitus type 2	Rate	1981	2.12e-05	5.98e-05	4.51e-06
Deaths	High SDI	Male	10-19 years	Chronic kidney disease due to diabetes mellitus type 2	Rate	1981	4.05e-05	0.000114454	8.58e-06
Deaths	High SDI	Female	10-19 years	Chronic kidney disease due to diabetes mellitus type 2	Rate	1981	3.97e-05	0.000111811	8.42e-06
Deaths	High SDI	Both	10-19 years	Chronic kidney disease due to diabetes mellitus type 2	Rate	1981	4.01e-05	0.000112855	8.52e-06
Deaths	America	Male	<20 years	Chronic kidney disease due to hypertension	Rate	1983	0.00334732	0.00648182	0.00148136
Deaths	America	Female	<20 years	Chronic kidney disease due to hypertension	Rate	1983	0.00303309	0.00574014	0.0014207
Deaths	America	Both	<20 years	Chronic kidney disease due to hypertension	Rate	1983	0.0031938	0.00604782	0.00145154
Deaths	America	Male	10-19 years	Chronic kidney disease due to hypertension	Rate	1983	0.00636958	0.0123342	0.00281887
Deaths	America	Female	10-19 years	Chronic kidney disease due to hypertension	Rate	1983	0.00576207	0.0109047	0.00269894
Deaths	America	Both	10-19 years	Chronic kidney disease due to hypertension	Rate	1983	0.00607251	0.011499	0.00275987
Deaths	America	Male	<5 years	Chronic kidney disease due to glomerulonephritis	Rate	1983	1.26335	1.94532	0.672949
Deaths	America	Female	<5 years	Chronic kidney disease due to glomerulonephritis	Rate	1983	1.09073	1.39752	0.747154
Deaths	America	Both	<5 years	Chronic kidney disease due to glomerulonephritis	Rate	1983	1.17907	1.65911	0.70275
Deaths	America	Male	5-9 years	Chronic kidney disease due to glomerulonephritis	Rate	1983	0.0256403	0.0416599	0.0126974
Deaths	America	Female	5-9 years	Chronic kidney disease due to glomerulonephritis	Rate	1983	0.036603	0.0495352	0.0228911
Deaths	America	Both	5-9 years	Chronic kidney disease due to glomerulonephritis	Rate	1983	0.0309902	0.0451494	0.0178069
Deaths	America	Male	<1 year	Chronic kidney disease due to glomerulonephritis	Rate	1983	6.03072	9.35123	3.19674
Deaths	America	Female	<1 year	Chronic kidney disease due to glomerulonephritis	Rate	1983	5.09536	6.55229	3.42431
Deaths	America	Both	<1 year	Chronic kidney disease due to glomerulonephritis	Rate	1983	5.574	7.91826	3.27205
Deaths	America	Male	2-4 years	Chronic kidney disease due to glomerulonephritis	Rate	1983	0.0237385	0.0368683	0.0129037
Deaths	America	Female	2-4 years	Chronic kidney disease due to glomerulonephritis	Rate	1983	0.0296891	0.0376633	0.0195614
Deaths	America	Both	2-4 years	Chronic kidney disease due to glomerulonephritis	Rate	1983	0.0266433	0.0370777	0.0164839
Deaths	America	Male	<20 years	Chronic kidney disease due to glomerulonephritis	Rate	1983	0.343857	0.508332	0.197984
Deaths	America	Female	<20 years	Chronic kidney disease due to glomerulonephritis	Rate	1983	0.31139	0.385456	0.224137
Deaths	America	Both	<20 years	Chronic kidney disease due to glomerulonephritis	Rate	1983	0.327995	0.443733	0.210764
Deaths	America	Male	10-19 years	Chronic kidney disease due to glomerulonephritis	Rate	1983	0.047917	0.0677874	0.0272556
Deaths	America	Female	10-19 years	Chronic kidney disease due to glomerulonephritis	Rate	1983	0.0634133	0.0818516	0.04205
Deaths	America	Both	10-19 years	Chronic kidney disease due to glomerulonephritis	Rate	1983	0.0554946	0.0739623	0.0350277
Deaths	America	Male	<5 years	Chronic kidney disease due to other and unspecified causes	Rate	1983	1.97485	2.62061	1.2945
Deaths	America	Female	<5 years	Chronic kidney disease due to other and unspecified causes	Rate	1983	0.615774	0.988215	0.313504
Deaths	America	Both	<5 years	Chronic kidney disease due to other and unspecified causes	Rate	1983	1.31132	1.80934	0.821189
Deaths	America	Male	5-9 years	Chronic kidney disease due to other and unspecified causes	Rate	1983	0.039076	0.0520413	0.023441
Deaths	America	Female	5-9 years	Chronic kidney disease due to other and unspecified causes	Rate	1983	0.0242634	0.0383999	0.0121462
Deaths	America	Both	5-9 years	Chronic kidney disease due to other and unspecified causes	Rate	1983	0.0318474	0.0448662	0.0182345
Deaths	Low SDI	Male	<5 years	Chronic kidney disease due to diabetes mellitus type 1	Rate	1984	0.0340208	0.0573956	0.0140479
Deaths	Low SDI	Female	<5 years	Chronic kidney disease due to diabetes mellitus type 1	Rate	1984	0.0394461	0.0639961	0.0198618
Deaths	Low SDI	Both	<5 years	Chronic kidney disease due to diabetes mellitus type 1	Rate	1984	0.0366855	0.0585533	0.0189504
Deaths	Low SDI	Male	5-9 years	Chronic kidney disease due to diabetes mellitus type 1	Rate	1984	0.0179787	0.0355288	0.00834451
Deaths	Low SDI	Female	5-9 years	Chronic kidney disease due to diabetes mellitus type 1	Rate	1984	0.00992216	0.0208471	0.00450079
Deaths	Low SDI	Both	5-9 years	Chronic kidney disease due to diabetes mellitus type 1	Rate	1984	0.0140217	0.0276102	0.00682527
Deaths	Low SDI	Male	<1 year	Chronic kidney disease due to diabetes mellitus type 1	Rate	1984	0.0583421	0.0974171	0.0292615
Deaths	Low SDI	Female	<1 year	Chronic kidney disease due to diabetes mellitus type 1	Rate	1984	0.0395589	0.0671713	0.0219828
Deaths	Low SDI	Both	<1 year	Chronic kidney disease due to diabetes mellitus type 1	Rate	1984	0.0491512	0.0782851	0.0271198
Deaths	Low SDI	Male	2-4 years	Chronic kidney disease due to diabetes mellitus type 1	Rate	1984	0.0297826	0.0573151	0.00828789
Deaths	Low SDI	Female	2-4 years	Chronic kidney disease due to diabetes mellitus type 1	Rate	1984	0.0407573	0.0741241	0.0170493
Deaths	Low SDI	Both	2-4 years	Chronic kidney disease due to diabetes mellitus type 1	Rate	1984	0.0351798	0.0626823	0.0148768
Deaths	Low SDI	Male	<20 years	Chronic kidney disease due to diabetes mellitus type 1	Rate	1984	0.0518639	0.0794268	0.0284594
Deaths	Low SDI	Female	<20 years	Chronic kidney disease due to diabetes mellitus type 1	Rate	1984	0.0324303	0.0472111	0.0189323
Deaths	Low SDI	Both	<20 years	Chronic kidney disease due to diabetes mellitus type 1	Rate	1984	0.0423119	0.0607222	0.0252091
Deaths	Low SDI	Male	10-19 years	Chronic kidney disease due to diabetes mellitus type 1	Rate	1984	0.0896474	0.148275	0.0445326
Deaths	Low SDI	Female	10-19 years	Chronic kidney disease due to diabetes mellitus type 1	Rate	1984	0.0417235	0.06626	0.0223461
Deaths	Low SDI	Both	10-19 years	Chronic kidney disease due to diabetes mellitus type 1	Rate	1984	0.0660659	0.106447	0.0337971
Deaths	Low SDI	Male	<20 years	Chronic kidney disease due to diabetes mellitus type 2	Rate	1984	6.47e-05	0.000190162	1.27e-05
Deaths	Low SDI	Female	<20 years	Chronic kidney disease due to diabetes mellitus type 2	Rate	1984	2.63e-05	7.89e-05	5.2e-06
Deaths	Low SDI	Both	<20 years	Chronic kidney disease due to diabetes mellitus type 2	Rate	1984	4.58e-05	0.00013518	9.25e-06
Deaths	Low SDI	Male	10-19 years	Chronic kidney disease due to diabetes mellitus type 2	Rate	1984	0.000162565	0.000477448	3.19e-05
Deaths	Low SDI	Female	10-19 years	Chronic kidney disease due to diabetes mellitus type 2	Rate	1984	6.58e-05	0.000197585	1.3e-05
Deaths	Low SDI	Both	10-19 years	Chronic kidney disease due to diabetes mellitus type 2	Rate	1984	0.000114936	0.00033904	2.32e-05
Deaths	Middle SDI	Male	<5 years	Chronic kidney disease due to diabetes mellitus type 1	Rate	1981	0.0907314	0.153854	0.0400975
Deaths	Middle SDI	Female	<5 years	Chronic kidney disease due to diabetes mellitus type 1	Rate	1981	0.091669	0.149799	0.0502352
Deaths	Middle SDI	Both	<5 years	Chronic kidney disease due to diabetes mellitus type 1	Rate	1981	0.0911876	0.144531	0.0483077
Deaths	Middle SDI	Male	5-9 years	Chronic kidney disease due to diabetes mellitus type 1	Rate	1981	0.0794209	0.14582	0.0371483
Deaths	Middle SDI	Female	5-9 years	Chronic kidney disease due to diabetes mellitus type 1	Rate	1981	0.0595611	0.107105	0.0306152
Deaths	Middle SDI	Both	5-9 years	Chronic kidney disease due to diabetes mellitus type 1	Rate	1981	0.0697265	0.124631	0.0356475
Deaths	Middle SDI	Male	<1 year	Chronic kidney disease due to diabetes mellitus type 1	Rate	1981	0.158426	0.270862	0.0774805
Deaths	Middle SDI	Female	<1 year	Chronic kidney disease due to diabetes mellitus type 1	Rate	1981	0.141195	0.238084	0.0756618
Deaths	Middle SDI	Both	<1 year	Chronic kidney disease due to diabetes mellitus type 1	Rate	1981	0.15007	0.250361	0.0792391
Deaths	Middle SDI	Male	2-4 years	Chronic kidney disease due to diabetes mellitus type 1	Rate	1981	0.0657684	0.127827	0.02248
Deaths	Middle SDI	Female	2-4 years	Chronic kidney disease due to diabetes mellitus type 1	Rate	1981	0.0636227	0.11589	0.0281329
Deaths	Middle SDI	Both	2-4 years	Chronic kidney disease due to diabetes mellitus type 1	Rate	1981	0.0647233	0.116325	0.0292746
Deaths	Low-middle SDI	Male	<1 year	Chronic kidney disease due to diabetes mellitus type 1	Rate	1984	0.0731661	0.141456	0.0267961
Deaths	Low-middle SDI	Female	<1 year	Chronic kidney disease due to diabetes mellitus type 1	Rate	1984	0.0439534	0.0739481	0.02232
Deaths	Low-middle SDI	Both	<1 year	Chronic kidney disease due to diabetes mellitus type 1	Rate	1984	0.0589286	0.106403	0.0273311
Deaths	Low-middle SDI	Male	2-4 years	Chronic kidney disease due to diabetes mellitus type 1	Rate	1984	0.0413284	0.090646	0.0072039
Deaths	Low-middle SDI	Female	2-4 years	Chronic kidney disease due to diabetes mellitus type 1	Rate	1984	0.0396834	0.0747365	0.0122482
Deaths	Low-middle SDI	Both	2-4 years	Chronic kidney disease due to diabetes mellitus type 1	Rate	1984	0.0405264	0.0784446	0.0118358
Deaths	Low-middle SDI	Male	<20 years	Chronic kidney disease due to diabetes mellitus type 1	Rate	1984	0.0443849	0.0686197	0.0219126
Deaths	Low-middle SDI	Female	<20 years	Chronic kidney disease due to diabetes mellitus type 1	Rate	1984	0.0439985	0.066108	0.0255581
Deaths	Low-middle SDI	Both	<20 years	Chronic kidney disease due to diabetes mellitus type 1	Rate	1984	0.0441963	0.0640094	0.025646
Deaths	Low-middle SDI	Male	10-19 years	Chronic kidney disease due to diabetes mellitus type 1	Rate	1984	0.05248	0.0826797	0.0273346
Deaths	Low-middle SDI	Female	10-19 years	Chronic kidney disease due to diabetes mellitus type 1	Rate	1984	0.0634258	0.103998	0.0328498
Deaths	Low-middle SDI	Both	10-19 years	Chronic kidney disease due to diabetes mellitus type 1	Rate	1984	0.0578204	0.090527	0.0307084
Deaths	Low-middle SDI	Male	<20 years	Chronic kidney disease due to diabetes mellitus type 2	Rate	1984	3.43e-05	9.78e-05	6.74e-06
Deaths	Low-middle SDI	Female	<20 years	Chronic kidney disease due to diabetes mellitus type 2	Rate	1984	4.38e-05	0.00013412	8.45e-06
Deaths	Low-middle SDI	Both	<20 years	Chronic kidney disease due to diabetes mellitus type 2	Rate	1984	3.89e-05	0.000110607	7.5e-06
Deaths	Low-middle SDI	Male	10-19 years	Chronic kidney disease due to diabetes mellitus type 2	Rate	1984	7.95e-05	0.000226898	1.57e-05
Deaths	Low-middle SDI	Female	10-19 years	Chronic kidney disease due to diabetes mellitus type 2	Rate	1984	0.0001018	0.000311462	1.96e-05
Deaths	Low-middle SDI	Both	10-19 years	Chronic kidney disease due to diabetes mellitus type 2	Rate	1984	9.04e-05	0.000256784	1.74e-05
Deaths	Middle SDI	Male	<20 years	Chronic kidney disease due to diabetes mellitus type 1	Rate	1982	0.13356	0.193147	0.080464
Deaths	Middle SDI	Female	<20 years	Chronic kidney disease due to diabetes mellitus type 1	Rate	1982	0.125212	0.174704	0.0807044
Deaths	Middle SDI	Both	<20 years	Chronic kidney disease due to diabetes mellitus type 1	Rate	1982	0.129475	0.181768	0.0832219
Deaths	Middle SDI	Male	10-19 years	Chronic kidney disease due to diabetes mellitus type 1	Rate	1982	0.185889	0.286245	0.099766
Deaths	Middle SDI	Female	10-19 years	Chronic kidney disease due to diabetes mellitus type 1	Rate	1982	0.178615	0.281003	0.103749
Deaths	Middle SDI	Both	10-19 years	Chronic kidney disease due to diabetes mellitus type 1	Rate	1982	0.182315	0.275087	0.105525
Deaths	Middle SDI	Male	<20 years	Chronic kidney disease due to diabetes mellitus type 2	Rate	1982	0.000132204	0.000391865	2.55e-05
Deaths	Middle SDI	Female	<20 years	Chronic kidney disease due to diabetes mellitus type 2	Rate	1982	0.000132525	0.000393114	2.84e-05
Deaths	Middle SDI	Both	<20 years	Chronic kidney disease due to diabetes mellitus type 2	Rate	1982	0.000132361	0.000383288	2.81e-05
Deaths	Middle SDI	Male	10-19 years	Chronic kidney disease due to diabetes mellitus type 2	Rate	1982	0.000268091	0.000794646	5.16e-05
Deaths	Middle SDI	Female	10-19 years	Chronic kidney disease due to diabetes mellitus type 2	Rate	1982	0.000266575	0.000790751	5.71e-05
Deaths	Middle SDI	Both	10-19 years	Chronic kidney disease due to diabetes mellitus type 2	Rate	1982	0.000267346	0.000774173	5.68e-05
Deaths	America	Male	<20 years	Chronic kidney disease due to hypertension	Rate	1981	0.0146157	0.0261085	0.00763957
Deaths	America	Female	<20 years	Chronic kidney disease due to hypertension	Rate	1981	0.0113853	0.0214154	0.00566363
Deaths	America	Both	<20 years	Chronic kidney disease due to hypertension	Rate	1981	0.0130179	0.0239907	0.00683054
Deaths	America	Male	10-19 years	Chronic kidney disease due to hypertension	Rate	1981	0.0303077	0.0541397	0.0158417
Deaths	America	Female	10-19 years	Chronic kidney disease due to hypertension	Rate	1981	0.0233796	0.0439762	0.0116302
Deaths	America	Both	10-19 years	Chronic kidney disease due to hypertension	Rate	1981	0.0268641	0.0495077	0.0140957
Deaths	America	Male	<5 years	Chronic kidney disease due to glomerulonephritis	Rate	1981	1.72716	2.18	1.31304
Deaths	America	Female	<5 years	Chronic kidney disease due to glomerulonephritis	Rate	1981	1.56633	1.90394	1.24497
Deaths	America	Both	<5 years	Chronic kidney disease due to glomerulonephritis	Rate	1981	1.64807	2.02279	1.30507
Deaths	America	Male	5-9 years	Chronic kidney disease due to glomerulonephritis	Rate	1981	0.390323	0.512096	0.274234
Deaths	America	Female	5-9 years	Chronic kidney disease due to glomerulonephritis	Rate	1981	0.393537	0.511405	0.280344
Deaths	America	Both	5-9 years	Chronic kidney disease due to glomerulonephritis	Rate	1981	0.391908	0.508251	0.280356
Deaths	America	Male	<1 year	Chronic kidney disease due to glomerulonephritis	Rate	1981	5.18792	6.81964	3.72692
Deaths	America	Female	<1 year	Chronic kidney disease due to glomerulonephritis	Rate	1981	4.29476	5.3819	3.27914
Deaths	America	Both	<1 year	Chronic kidney disease due to glomerulonephritis	Rate	1981	4.74952	6.05234	3.51802
Deaths	America	Male	2-4 years	Chronic kidney disease due to glomerulonephritis	Rate	1981	0.546478	0.757035	0.350569
Deaths	America	Female	2-4 years	Chronic kidney disease due to glomerulonephritis	Rate	1981	0.55566	0.753934	0.394741
Deaths	America	Both	2-4 years	Chronic kidney disease due to glomerulonephritis	Rate	1981	0.550996	0.740152	0.392968
Deaths	America	Male	<20 years	Chronic kidney disease due to glomerulonephritis	Rate	1981	0.789722	0.941254	0.667356
Deaths	America	Female	<20 years	Chronic kidney disease due to glomerulonephritis	Rate	1981	0.807875	0.93189	0.696136
Deaths	America	Both	<20 years	Chronic kidney disease due to glomerulonephritis	Rate	1981	0.798701	0.925998	0.686834
Deaths	America	Male	10-19 years	Chronic kidney disease due to glomerulonephritis	Rate	1981	0.474881	0.57501	0.360799
Deaths	America	Female	10-19 years	Chronic kidney disease due to glomerulonephritis	Rate	1981	0.605652	0.728862	0.473724
Deaths	America	Both	10-19 years	Chronic kidney disease due to glomerulonephritis	Rate	1981	0.539881	0.647551	0.420065
Deaths	America	Male	<5 years	Chronic kidney disease due to other and unspecified causes	Rate	1981	1.88877	2.28827	1.43639
Deaths	America	Female	<5 years	Chronic kidney disease due to other and unspecified causes	Rate	1981	1.38619	1.70912	1.07504
Deaths	America	Both	<5 years	Chronic kidney disease due to other and unspecified causes	Rate	1981	1.64162	1.99496	1.2636
Deaths	America	Male	5-9 years	Chronic kidney disease due to other and unspecified causes	Rate	1981	0.321977	0.428263	0.215391
Deaths	America	Female	5-9 years	Chronic kidney disease due to other and unspecified causes	Rate	1981	0.307533	0.431552	0.201081
Deaths	America	Both	5-9 years	Chronic kidney disease due to other and unspecified causes	Rate	1981	0.314858	0.430752	0.210887
Deaths	America	Male	<1 year	Chronic kidney disease due to other and unspecified causes	Rate	1981	6.02642	7.47356	4.38373
Deaths	America	Female	<1 year	Chronic kidney disease due to other and unspecified causes	Rate	1981	3.74103	4.81469	2.74717
Deaths	America	Both	<1 year	Chronic kidney disease due to other and unspecified causes	Rate	1981	4.90464	6.13792	3.59106
Deaths	America	Male	2-4 years	Chronic kidney disease due to other and unspecified causes	Rate	1981	0.490709	0.671387	0.336848
Deaths	America	Female	2-4 years	Chronic kidney disease due to other and unspecified causes	Rate	1981	0.453882	0.631699	0.306523
Deaths	America	Both	2-4 years	Chronic kidney disease due to other and unspecified causes	Rate	1981	0.472587	0.643603	0.324082
Deaths	America	Male	<20 years	Chronic kidney disease due to other and unspecified causes	Rate	1981	0.719981	0.844017	0.585587
Deaths	America	Female	<20 years	Chronic kidney disease due to other and unspecified causes	Rate	1981	0.587749	0.700163	0.473443
Deaths	America	Both	<20 years	Chronic kidney disease due to other and unspecified causes	Rate	1981	0.654577	0.76446	0.537273
Deaths	America	Male	10-19 years	Chronic kidney disease due to other and unspecified causes	Rate	1981	0.275723	0.381948	0.185834
Deaths	America	Female	10-19 years	Chronic kidney disease due to other and unspecified causes	Rate	1981	0.295493	0.431528	0.194311
Deaths	America	Both	10-19 years	Chronic kidney disease due to other and unspecified causes	Rate	1981	0.28555	0.408309	0.190104
Deaths	Low SDI	Male	<5 years	Chronic kidney disease due to other and unspecified causes	Rate	1984	2.64605	3.53903	1.37086
Deaths	Low SDI	Female	<5 years	Chronic kidney disease due to other and unspecified causes	Rate	1984	3.17263	4.38118	1.98853
Deaths	Low SDI	Both	<5 years	Chronic kidney disease due to other and unspecified causes	Rate	1984	2.90469	3.73423	1.87646
Deaths	Low SDI	Male	5-9 years	Chronic kidney disease due to other and unspecified causes	Rate	1984	0.771884	1.11243	0.452197
Deaths	Low SDI	Female	5-9 years	Chronic kidney disease due to other and unspecified causes	Rate	1984	0.441225	0.653803	0.270798
Deaths	Low SDI	Both	5-9 years	Chronic kidney disease due to other and unspecified causes	Rate	1984	0.609481	0.859304	0.36337
Deaths	Low SDI	Male	<1 year	Chronic kidney disease due to other and unspecified causes	Rate	1984	4.86455	6.08601	3.0921
Deaths	Low SDI	Female	<1 year	Chronic kidney disease due to other and unspecified causes	Rate	1984	3.73419	5.04534	2.87147
Deaths	Low SDI	Both	<1 year	Chronic kidney disease due to other and unspecified causes	Rate	1984	4.31145	5.20369	3.14518
Deaths	Low SDI	Male	2-4 years	Chronic kidney disease due to other and unspecified causes	Rate	1984	2.12496	3.16318	0.774676
Deaths	Low SDI	Female	2-4 years	Chronic kidney disease due to other and unspecified causes	Rate	1984	2.95327	4.2801	1.46261
Deaths	Low SDI	Both	2-4 years	Chronic kidney disease due to other and unspecified causes	Rate	1984	2.53231	3.46495	1.26812
Deaths	Low SDI	Male	<20 years	Chronic kidney disease due to other and unspecified causes	Rate	1984	1.51237	1.95828	0.916787
Deaths	Low SDI	Female	<20 years	Chronic kidney disease due to other and unspecified causes	Rate	1984	1.39757	1.9011	0.978979
Deaths	Low SDI	Both	<20 years	Chronic kidney disease due to other and unspecified causes	Rate	1984	1.45594	1.82068	0.988678
Deaths	Low SDI	Male	10-19 years	Chronic kidney disease due to other and unspecified causes	Rate	1984	1.06458	1.55194	0.648926
Deaths	Low SDI	Female	10-19 years	Chronic kidney disease due to other and unspecified causes	Rate	1984	0.562393	0.814992	0.378466
Deaths	Low SDI	Both	10-19 years	Chronic kidney disease due to other and unspecified causes	Rate	1984	0.817473	1.18049	0.526758
Deaths	Low-middle SDI	Male	<20 years	Chronic kidney disease due to hypertension	Rate	1981	0.0403437	0.0654734	0.0178705
Deaths	Low-middle SDI	Female	<20 years	Chronic kidney disease due to hypertension	Rate	1981	0.0425849	0.0722753	0.0199817
Deaths	Low-middle SDI	Both	<20 years	Chronic kidney disease due to hypertension	Rate	1981	0.0414368	0.0652901	0.0208875
Deaths	Low-middle SDI	Male	10-19 years	Chronic kidney disease due to hypertension	Rate	1981	0.093598	0.1519	0.04146
Deaths	Low-middle SDI	Female	10-19 years	Chronic kidney disease due to hypertension	Rate	1981	0.0992233	0.168402	0.0465576
Deaths	Low-middle SDI	Both	10-19 years	Chronic kidney disease due to hypertension	Rate	1981	0.0963358	0.151792	0.0485609
Deaths	Low-middle SDI	Male	<5 years	Chronic kidney disease due to glomerulonephritis	Rate	1981	1.54834	2.34342	0.564937
Deaths	Low-middle SDI	Female	<5 years	Chronic kidney disease due to glomerulonephritis	Rate	1981	1.0766	1.47866	0.602051
Deaths	Low-middle SDI	Both	<5 years	Chronic kidney disease due to glomerulonephritis	Rate	1981	1.31795	1.89446	0.629554
Deaths	Low-middle SDI	Male	5-9 years	Chronic kidney disease due to glomerulonephritis	Rate	1981	0.645899	1.11843	0.234528
Deaths	Low-middle SDI	Female	5-9 years	Chronic kidney disease due to glomerulonephritis	Rate	1981	0.254869	0.375952	0.153765
Deaths	Low-middle SDI	Both	5-9 years	Chronic kidney disease due to glomerulonephritis	Rate	1981	0.454768	0.721204	0.212454
Deaths	Low-middle SDI	Male	<1 year	Chronic kidney disease due to glomerulonephritis	Rate	1981	3.23424	4.99377	1.4136
Deaths	Low-middle SDI	Female	<1 year	Chronic kidney disease due to glomerulonephritis	Rate	1981	1.30909	1.79573	0.911705
Deaths	Low-middle SDI	Both	<1 year	Chronic kidney disease due to glomerulonephritis	Rate	1981	2.29557	3.33772	1.19649
Deaths	Low-middle SDI	Male	2-4 years	Chronic kidney disease due to glomerulonephritis	Rate	1981	1.11534	2.0129	0.23235
Deaths	Low-middle SDI	Female	2-4 years	Chronic kidney disease due to glomerulonephritis	Rate	1981	0.936262	1.41196	0.392116
Deaths	Low-middle SDI	Both	2-4 years	Chronic kidney disease due to glomerulonephritis	Rate	1981	1.02786	1.65032	0.397743
Deaths	Low-middle SDI	Male	<20 years	Chronic kidney disease due to glomerulonephritis	Rate	1981	0.862548	1.21822	0.418135
Deaths	Low-middle SDI	Female	<20 years	Chronic kidney disease due to glomerulonephritis	Rate	1981	0.582972	0.76602	0.408838
Deaths	Low-middle SDI	Both	<20 years	Chronic kidney disease due to glomerulonephritis	Rate	1981	0.726182	0.966628	0.430573
Deaths	Low-middle SDI	Male	10-19 years	Chronic kidney disease due to glomerulonephritis	Rate	1981	0.510619	0.691217	0.314144
Deaths	Low-middle SDI	Female	10-19 years	Chronic kidney disease due to glomerulonephritis	Rate	1981	0.434535	0.593327	0.286537
Deaths	Low-middle SDI	Both	10-19 years	Chronic kidney disease due to glomerulonephritis	Rate	1981	0.47359	0.634157	0.313899
Deaths	Low-middle SDI	Male	<5 years	Chronic kidney disease due to other and unspecified causes	Rate	1981	4.00116	5.7505	1.10306
Deaths	Low-middle SDI	Female	<5 years	Chronic kidney disease due to other and unspecified causes	Rate	1981	2.19153	3.0141	1.01916
Deaths	Low-middle SDI	Both	<5 years	Chronic kidney disease due to other and unspecified causes	Rate	1981	3.11736	4.13549	1.31818
Deaths	Low-middle SDI	Male	5-9 years	Chronic kidney disease due to other and unspecified causes	Rate	1981	1.31889	2.06871	0.342231
Deaths	Low-middle SDI	Female	5-9 years	Chronic kidney disease due to other and unspecified causes	Rate	1981	0.365745	0.53673	0.235469
Deaths	Low-middle SDI	Both	5-9 years	Chronic kidney disease due to other and unspecified causes	Rate	1981	0.853002	1.2662	0.311813
Deaths	Low-middle SDI	Male	<1 year	Chronic kidney disease due to other and unspecified causes	Rate	1981	9.86004	14.1565	2.90761
Deaths	Low-middle SDI	Female	<1 year	Chronic kidney disease due to other and unspecified causes	Rate	1981	2.8575	3.87575	1.97363
Deaths	Low-middle SDI	Both	<1 year	Chronic kidney disease due to other and unspecified causes	Rate	1981	6.44573	8.72629	2.69112
Deaths	Low-middle SDI	Male	2-4 years	Chronic kidney disease due to other and unspecified causes	Rate	1981	2.46412	4.10194	0.453906
Deaths	Low-middle SDI	Female	2-4 years	Chronic kidney disease due to other and unspecified causes	Rate	1981	1.80509	2.66783	0.620407
Deaths	Low-middle SDI	Both	2-4 years	Chronic kidney disease due to other and unspecified causes	Rate	1981	2.14218	3.06409	0.660199
Deaths	Low-middle SDI	Male	<20 years	Chronic kidney disease due to other and unspecified causes	Rate	1981	1.80378	2.48717	0.631644
Deaths	Low-middle SDI	Female	<20 years	Chronic kidney disease due to other and unspecified causes	Rate	1981	0.95956	1.27464	0.591398
Deaths	Low-middle SDI	Both	<20 years	Chronic kidney disease due to other and unspecified causes	Rate	1981	1.392	1.81596	0.68697
Deaths	Low-middle SDI	Male	10-19 years	Chronic kidney disease due to other and unspecified causes	Rate	1981	0.547836	0.735562	0.370918
Deaths	Low-middle SDI	Female	10-19 years	Chronic kidney disease due to other and unspecified causes	Rate	1981	0.449949	0.617317	0.308475
Deaths	Low-middle SDI	Both	10-19 years	Chronic kidney disease due to other and unspecified causes	Rate	1981	0.500196	0.663565	0.350844
Deaths	High-middle SDI	Male	<5 years	Chronic kidney disease due to diabetes mellitus type 1	Rate	1983	0.0386162	0.0617375	0.0209675
Deaths	High-middle SDI	Female	<5 years	Chronic kidney disease due to diabetes mellitus type 1	Rate	1983	0.0370225	0.0588314	0.0209287
Deaths	High-middle SDI	Both	<5 years	Chronic kidney disease due to diabetes mellitus type 1	Rate	1983	0.0378441	0.0600725	0.021462
Deaths	High-middle SDI	Male	5-9 years	Chronic kidney disease due to diabetes mellitus type 1	Rate	1983	0.0309596	0.0551432	0.0159414
Deaths	High-middle SDI	Female	5-9 years	Chronic kidney disease due to diabetes mellitus type 1	Rate	1983	0.0212044	0.0371095	0.0108245
Deaths	High-middle SDI	Both	5-9 years	Chronic kidney disease due to diabetes mellitus type 1	Rate	1983	0.026208	0.0451442	0.0137221
Deaths	High-middle SDI	Male	<1 year	Chronic kidney disease due to diabetes mellitus type 1	Rate	1983	0.0783055	0.128839	0.0401872
Deaths	High-middle SDI	Female	<1 year	Chronic kidney disease due to diabetes mellitus type 1	Rate	1983	0.0647068	0.107571	0.0358766
Deaths	High-middle SDI	Both	<1 year	Chronic kidney disease due to diabetes mellitus type 1	Rate	1983	0.0717426	0.116675	0.0389942
Deaths	High-middle SDI	Male	2-4 years	Chronic kidney disease due to diabetes mellitus type 1	Rate	1983	0.0224593	0.0395531	0.0105087
Deaths	High-middle SDI	Female	2-4 years	Chronic kidney disease due to diabetes mellitus type 1	Rate	1983	0.0216652	0.0365907	0.0105612
Deaths	High-middle SDI	Both	2-4 years	Chronic kidney disease due to diabetes mellitus type 1	Rate	1983	0.0220739	0.0373347	0.0110145
Deaths	High-middle SDI	Male	<20 years	Chronic kidney disease due to diabetes mellitus type 1	Rate	1983	0.0743761	0.11237	0.0440845
Deaths	High-middle SDI	Female	<20 years	Chronic kidney disease due to diabetes mellitus type 1	Rate	1983	0.0658865	0.0961638	0.0424534
Deaths	High-middle SDI	Both	<20 years	Chronic kidney disease due to diabetes mellitus type 1	Rate	1983	0.0702365	0.101827	0.044819
Deaths	High-middle SDI	Male	10-19 years	Chronic kidney disease due to diabetes mellitus type 1	Rate	1983	0.11016	0.174649	0.058374
Deaths	High-middle SDI	Female	10-19 years	Chronic kidney disease due to diabetes mellitus type 1	Rate	1983	0.098754	0.153609	0.0584015
Deaths	High-middle SDI	Both	10-19 years	Chronic kidney disease due to diabetes mellitus type 1	Rate	1983	0.10458	0.162965	0.0595017
Deaths	High-middle SDI	Male	<20 years	Chronic kidney disease due to diabetes mellitus type 2	Rate	1983	8.95e-05	0.000268623	1.72e-05
Deaths	High-middle SDI	Female	<20 years	Chronic kidney disease due to diabetes mellitus type 2	Rate	1983	8.18e-05	0.000241851	1.73e-05
Deaths	High-middle SDI	Both	<20 years	Chronic kidney disease due to diabetes mellitus type 2	Rate	1983	8.57e-05	0.000250291	1.84e-05
Deaths	High-middle SDI	Male	10-19 years	Chronic kidney disease due to diabetes mellitus type 2	Rate	1983	0.000170239	0.000511179	3.27e-05
Deaths	High-middle SDI	Female	10-19 years	Chronic kidney disease due to diabetes mellitus type 2	Rate	1983	0.00015474	0.000457275	3.27e-05
Deaths	High-middle SDI	Both	10-19 years	Chronic kidney disease due to diabetes mellitus type 2	Rate	1983	0.000162657	0.000474797	3.5e-05
Deaths	High SDI	Male	<20 years	Chronic kidney disease due to hypertension	Rate	1983	0.00985065	0.0167601	0.00557864
Deaths	High SDI	Female	<20 years	Chronic kidney disease due to hypertension	Rate	1983	0.00686819	0.0116511	0.00369252
Deaths	High SDI	Both	<20 years	Chronic kidney disease due to hypertension	Rate	1983	0.00839701	0.0141504	0.00472678
Deaths	High SDI	Male	10-19 years	Chronic kidney disease due to hypertension	Rate	1983	0.0187042	0.0318238	0.0105926
Deaths	High SDI	Female	10-19 years	Chronic kidney disease due to hypertension	Rate	1983	0.0130375	0.0221166	0.00700932
Deaths	High SDI	Both	10-19 years	Chronic kidney disease due to hypertension	Rate	1983	0.0159419	0.0268648	0.00897389
Deaths	High SDI	Male	<5 years	Chronic kidney disease due to glomerulonephritis	Rate	1983	0.620545	0.892107	0.406672
Deaths	High SDI	Female	<5 years	Chronic kidney disease due to glomerulonephritis	Rate	1983	0.518413	0.650189	0.384721
Deaths	High SDI	Both	<5 years	Chronic kidney disease due to glomerulonephritis	Rate	1983	0.570779	0.771948	0.397656
Deaths	High SDI	Male	5-9 years	Chronic kidney disease due to glomerulonephritis	Rate	1983	0.0629297	0.0904076	0.0400998
Deaths	High SDI	Female	5-9 years	Chronic kidney disease due to glomerulonephritis	Rate	1983	0.0602062	0.084488	0.0404058
Deaths	High SDI	Both	5-9 years	Chronic kidney disease due to glomerulonephritis	Rate	1983	0.0616023	0.0852495	0.0405056
Deaths	High SDI	Male	<1 year	Chronic kidney disease due to glomerulonephritis	Rate	1983	2.82255	4.12966	1.79204
Deaths	High SDI	Female	<1 year	Chronic kidney disease due to glomerulonephritis	Rate	1983	2.28771	2.9345	1.65697
Deaths	High SDI	Both	<1 year	Chronic kidney disease due to glomerulonephritis	Rate	1983	2.56215	3.54625	1.74624
Deaths	High SDI	Male	2-4 years	Chronic kidney disease due to glomerulonephritis	Rate	1983	0.0443586	0.0664177	0.0278227
Deaths	High SDI	Female	2-4 years	Chronic kidney disease due to glomerulonephritis	Rate	1983	0.0437289	0.0604544	0.0296129
Deaths	High SDI	Both	2-4 years	Chronic kidney disease due to glomerulonephritis	Rate	1983	0.0440517	0.0628419	0.0295027
Deaths	High SDI	Male	<20 years	Chronic kidney disease due to glomerulonephritis	Rate	1983	0.220651	0.285804	0.167226
Deaths	High SDI	Female	<20 years	Chronic kidney disease due to glomerulonephritis	Rate	1983	0.193665	0.231288	0.16061
Deaths	High SDI	Both	<20 years	Chronic kidney disease due to glomerulonephritis	Rate	1983	0.207498	0.259058	0.166634
Deaths	High SDI	Male	10-19 years	Chronic kidney disease due to glomerulonephritis	Rate	1983	0.109733	0.146143	0.0762902
Deaths	High SDI	Female	10-19 years	Chronic kidney disease due to glomerulonephritis	Rate	1983	0.10608	0.135375	0.0769745
Deaths	High SDI	Both	10-19 years	Chronic kidney disease due to glomerulonephritis	Rate	1983	0.107952	0.139842	0.0781861
Deaths	High SDI	Male	<5 years	Chronic kidney disease due to other and unspecified causes	Rate	1983	1.55945	1.80266	1.28953
Deaths	High SDI	Female	<5 years	Chronic kidney disease due to other and unspecified causes	Rate	1983	0.817535	0.961519	0.677172
Deaths	High SDI	Both	<5 years	Chronic kidney disease due to other and unspecified causes	Rate	1983	1.19794	1.38777	0.981287
Deaths	High SDI	Male	5-9 years	Chronic kidney disease due to other and unspecified causes	Rate	1983	0.128367	0.156178	0.0997995
Deaths	High SDI	Female	5-9 years	Chronic kidney disease due to other and unspecified causes	Rate	1983	0.102967	0.126154	0.0791538
Deaths	High SDI	Both	5-9 years	Chronic kidney disease due to other and unspecified causes	Rate	1983	0.115988	0.14056	0.0917701
Deaths	High SDI	Male	<1 year	Chronic kidney disease due to other and unspecified causes	Rate	1983	6.9641	8.12956	5.68347
Deaths	High SDI	Female	<1 year	Chronic kidney disease due to other and unspecified causes	Rate	1983	3.37585	4.03657	2.70559
Deaths	High SDI	Both	<1 year	Chronic kidney disease due to other and unspecified causes	Rate	1983	5.21708	6.1212	4.22564
Deaths	High SDI	Male	2-4 years	Chronic kidney disease due to other and unspecified causes	Rate	1983	0.117357	0.144742	0.0919209
Deaths	High SDI	Female	2-4 years	Chronic kidney disease due to other and unspecified causes	Rate	1983	0.0945815	0.123844	0.0727545
Deaths	High SDI	Both	2-4 years	Chronic kidney disease due to other and unspecified causes	Rate	1983	0.106257	0.130135	0.0844544
Deaths	High SDI	Male	<20 years	Chronic kidney disease due to other and unspecified causes	Rate	1983	0.480733	0.542165	0.410708
Deaths	High SDI	Female	<20 years	Chronic kidney disease due to other and unspecified causes	Rate	1983	0.287937	0.330766	0.24886
Deaths	High SDI	Both	<20 years	Chronic kidney disease due to other and unspecified causes	Rate	1983	0.386765	0.436448	0.33307
Deaths	High SDI	Male	10-19 years	Chronic kidney disease due to other and unspecified causes	Rate	1983	0.14896	0.188102	0.112594
Deaths	High SDI	Female	10-19 years	Chronic kidney disease due to other and unspecified causes	Rate	1983	0.130546	0.163216	0.100295
Deaths	High SDI	Both	10-19 years	Chronic kidney disease due to other and unspecified causes	Rate	1983	0.139984	0.173794	0.107285
Deaths	Asia	Male	<20 years	Chronic kidney disease due to hypertension	Rate	1981	0.0756766	0.123381	0.0380786
Deaths	Asia	Female	<20 years	Chronic kidney disease due to hypertension	Rate	1981	0.0703966	0.114071	0.0402062
Deaths	Asia	Both	<20 years	Chronic kidney disease due to hypertension	Rate	1981	0.0731127	0.116402	0.0419085
Deaths	Asia	Male	10-19 years	Chronic kidney disease due to hypertension	Rate	1981	0.157393	0.256609	0.0791963
Deaths	Asia	Female	10-19 years	Chronic kidney disease due to hypertension	Rate	1981	0.146274	0.237023	0.0835428
Deaths	Asia	Both	10-19 years	Chronic kidney disease due to hypertension	Rate	1981	0.151991	0.241983	0.0871219
Deaths	Asia	Male	<5 years	Chronic kidney disease due to glomerulonephritis	Rate	1981	0.855547	1.31291	0.306986
Deaths	Asia	Female	<5 years	Chronic kidney disease due to glomerulonephritis	Rate	1981	0.696504	0.960185	0.380891
Deaths	Asia	Both	<5 years	Chronic kidney disease due to glomerulonephritis	Rate	1981	0.778427	1.12331	0.383298
Deaths	Asia	Male	5-9 years	Chronic kidney disease due to glomerulonephritis	Rate	1981	0.4186	0.677248	0.1718
Deaths	Asia	Female	5-9 years	Chronic kidney disease due to glomerulonephritis	Rate	1981	0.233894	0.340434	0.14044
Deaths	Asia	Both	5-9 years	Chronic kidney disease due to glomerulonephritis	Rate	1981	0.328866	0.501889	0.165911
Deaths	Asia	Male	<1 year	Chronic kidney disease due to glomerulonephritis	Rate	1981	1.72211	2.69132	0.751216
Deaths	Asia	Female	<1 year	Chronic kidney disease due to glomerulonephritis	Rate	1981	0.803829	1.12379	0.55076
Deaths	Asia	Both	<1 year	Chronic kidney disease due to glomerulonephritis	Rate	1981	1.27769	1.87513	0.687184
Deaths	Asia	Male	2-4 years	Chronic kidney disease due to glomerulonephritis	Rate	1981	0.636148	1.12449	0.150741
Deaths	Asia	Female	2-4 years	Chronic kidney disease due to glomerulonephritis	Rate	1981	0.604056	0.919997	0.279047
Deaths	Asia	Both	2-4 years	Chronic kidney disease due to glomerulonephritis	Rate	1981	0.620578	0.997379	0.247662
Deaths	Asia	Male	<20 years	Chronic kidney disease due to glomerulonephritis	Rate	1981	0.510991	0.710329	0.261347
Deaths	Asia	Female	<20 years	Chronic kidney disease due to glomerulonephritis	Rate	1981	0.425286	0.556325	0.299558
Deaths	Asia	Both	<20 years	Chronic kidney disease due to glomerulonephritis	Rate	1981	0.469375	0.618967	0.286628
Deaths	Asia	Male	10-19 years	Chronic kidney disease due to glomerulonephritis	Rate	1981	0.375476	0.530873	0.201882
Deaths	Asia	Female	10-19 years	Chronic kidney disease due to glomerulonephritis	Rate	1981	0.383391	0.540344	0.238542
Deaths	Asia	Both	10-19 years	Chronic kidney disease due to glomerulonephritis	Rate	1981	0.379321	0.524531	0.227494
Deaths	Asia	Male	<5 years	Chronic kidney disease due to other and unspecified causes	Rate	1981	2.24653	3.14343	0.738728
Deaths	Asia	Female	<5 years	Chronic kidney disease due to other and unspecified causes	Rate	1981	1.54499	2.04969	0.855494
Deaths	Asia	Both	<5 years	Chronic kidney disease due to other and unspecified causes	Rate	1981	1.90635	2.45467	0.954479
Deaths	Asia	Male	5-9 years	Chronic kidney disease due to other and unspecified causes	Rate	1981	0.799994	1.16716	0.312869
Deaths	Asia	Female	5-9 years	Chronic kidney disease due to other and unspecified causes	Rate	1981	0.35527	0.491596	0.246455
Deaths	Asia	Both	5-9 years	Chronic kidney disease due to other and unspecified causes	Rate	1981	0.583938	0.805013	0.299062
Deaths	Asia	Male	<1 year	Chronic kidney disease due to other and unspecified causes	Rate	1981	5.64424	7.85931	2.00388
Deaths	Asia	Female	<1 year	Chronic kidney disease due to other and unspecified causes	Rate	1981	2.0276	2.63939	1.55982
Deaths	Asia	Both	<1 year	Chronic kidney disease due to other and unspecified causes	Rate	1981	3.89387	5.09386	1.91345
Deaths	Asia	Male	2-4 years	Chronic kidney disease due to other and unspecified causes	Rate	1981	1.34077	2.1177	0.321806
Deaths	Asia	Female	2-4 years	Chronic kidney disease due to other and unspecified causes	Rate	1981	1.23398	1.73327	0.513546
Deaths	Asia	Both	2-4 years	Chronic kidney disease due to other and unspecified causes	Rate	1981	1.28896	1.78039	0.473314
Deaths	Asia	Male	<20 years	Chronic kidney disease due to other and unspecified causes	Rate	1981	1.00907	1.32879	0.435699
Deaths	Asia	Female	<20 years	Chronic kidney disease due to other and unspecified causes	Rate	1981	0.691802	0.889102	0.50413
Deaths	Asia	Both	<20 years	Chronic kidney disease due to other and unspecified causes	Rate	1981	0.855012	1.06456	0.495131
Deaths	Asia	Male	10-19 years	Chronic kidney disease due to other and unspecified causes	Rate	1981	0.455934	0.626526	0.303012
Deaths	Asia	Female	10-19 years	Chronic kidney disease due to other and unspecified causes	Rate	1981	0.416253	0.583744	0.285802
Deaths	Asia	Both	10-19 years	Chronic kidney disease due to other and unspecified causes	Rate	1981	0.436656	0.587312	0.298781
Deaths	America	Male	<1 year	Chronic kidney disease due to other and unspecified causes	Rate	1983	9.42008	12.5239	6.09289
Deaths	America	Female	<1 year	Chronic kidney disease due to other and unspecified causes	Rate	1983	2.87083	4.64419	1.4299
Deaths	America	Both	<1 year	Chronic kidney disease due to other and unspecified causes	Rate	1983	6.22219	8.61456	3.82426
Deaths	America	Male	2-4 years	Chronic kidney disease due to other and unspecified causes	Rate	1983	0.038383	0.0497454	0.0259325
Deaths	America	Female	2-4 years	Chronic kidney disease due to other and unspecified causes	Rate	1983	0.0182346	0.0283806	0.0101835
Deaths	America	Both	2-4 years	Chronic kidney disease due to other and unspecified causes	Rate	1983	0.0285473	0.0389086	0.0185055
Deaths	America	Male	<20 years	Chronic kidney disease due to other and unspecified causes	Rate	1983	0.522975	0.684036	0.353448
Deaths	America	Female	<20 years	Chronic kidney disease due to other and unspecified causes	Rate	1983	0.176275	0.267856	0.101831
Deaths	America	Both	<20 years	Chronic kidney disease due to other and unspecified causes	Rate	1983	0.353584	0.47734	0.230518
Deaths	America	Male	10-19 years	Chronic kidney disease due to other and unspecified causes	Rate	1983	0.0476739	0.0696549	0.0263199
Deaths	America	Female	10-19 years	Chronic kidney disease due to other and unspecified causes	Rate	1983	0.0351629	0.057536	0.016699
Deaths	America	Both	10-19 years	Chronic kidney disease due to other and unspecified causes	Rate	1983	0.0415561	0.0633557	0.022291
Deaths	Africa	Male	<5 years	Chronic kidney disease due to diabetes mellitus type 1	Rate	1983	0.0264474	0.0446281	0.0117424
Deaths	Africa	Female	<5 years	Chronic kidney disease due to diabetes mellitus type 1	Rate	1983	0.0325696	0.0523465	0.0165448
Deaths	Africa	Both	<5 years	Chronic kidney disease due to diabetes mellitus type 1	Rate	1983	0.0294688	0.0466866	0.0152232
Deaths	Africa	Male	5-9 years	Chronic kidney disease due to diabetes mellitus type 1	Rate	1983	0.0151958	0.0295177	0.00718465
Deaths	Africa	Female	5-9 years	Chronic kidney disease due to diabetes mellitus type 1	Rate	1983	0.00841971	0.0172626	0.0037281
Deaths	Africa	Both	5-9 years	Chronic kidney disease due to diabetes mellitus type 1	Rate	1983	0.0118313	0.0227138	0.00553161
Deaths	Africa	Male	<1 year	Chronic kidney disease due to diabetes mellitus type 1	Rate	1983	0.0416806	0.0719502	0.0214981
Deaths	Africa	Female	<1 year	Chronic kidney disease due to diabetes mellitus type 1	Rate	1983	0.035733	0.0594777	0.019197
Deaths	Africa	Both	<1 year	Chronic kidney disease due to diabetes mellitus type 1	Rate	1983	0.0387638	0.0625577	0.0209932
Deaths	Africa	Male	2-4 years	Chronic kidney disease due to diabetes mellitus type 1	Rate	1983	0.0246389	0.046839	0.00774426
Deaths	Africa	Female	2-4 years	Chronic kidney disease due to diabetes mellitus type 1	Rate	1983	0.0324275	0.0586434	0.0134171
Deaths	Africa	Both	2-4 years	Chronic kidney disease due to diabetes mellitus type 1	Rate	1983	0.028493	0.0503182	0.0122751
Deaths	Africa	Male	<20 years	Chronic kidney disease due to diabetes mellitus type 1	Rate	1983	0.0451942	0.0692197	0.024507
Deaths	Africa	Female	<20 years	Chronic kidney disease due to diabetes mellitus type 1	Rate	1983	0.0276189	0.0402438	0.0164785
Deaths	Africa	Both	<20 years	Chronic kidney disease due to diabetes mellitus type 1	Rate	1983	0.0364374	0.0533545	0.0227455
Deaths	Africa	Male	10-19 years	Chronic kidney disease due to diabetes mellitus type 1	Rate	1983	0.0803207	0.133043	0.0397263
Deaths	Africa	Female	10-19 years	Chronic kidney disease due to diabetes mellitus type 1	Rate	1983	0.035957	0.0581836	0.0193181
Deaths	Africa	Both	10-19 years	Chronic kidney disease due to diabetes mellitus type 1	Rate	1983	0.0579979	0.0940483	0.0292789
Deaths	Africa	Male	<20 years	Chronic kidney disease due to diabetes mellitus type 2	Rate	1983	6.08e-05	0.000181662	1.19e-05
Deaths	Africa	Female	<20 years	Chronic kidney disease due to diabetes mellitus type 2	Rate	1983	2.55e-05	7.45e-05	5.21e-06
Deaths	Africa	Both	<20 years	Chronic kidney disease due to diabetes mellitus type 2	Rate	1983	4.32e-05	0.000125747	8.57e-06
Deaths	Africa	Male	10-19 years	Chronic kidney disease due to diabetes mellitus type 2	Rate	1983	0.000150762	0.000450529	2.94e-05
Deaths	Africa	Female	10-19 years	Chronic kidney disease due to diabetes mellitus type 2	Rate	1983	6.19e-05	0.000181147	1.27e-05
Deaths	Africa	Both	10-19 years	Chronic kidney disease due to diabetes mellitus type 2	Rate	1983	0.000106072	0.000308792	2.1e-05
Deaths	Europe	Male	<20 years	Chronic kidney disease due to hypertension	Rate	1981	0.00459626	0.0091427	0.00224602
Deaths	Europe	Female	<20 years	Chronic kidney disease due to hypertension	Rate	1981	0.00326786	0.00633085	0.0015658
Deaths	Europe	Both	<20 years	Chronic kidney disease due to hypertension	Rate	1981	0.00394777	0.00759478	0.001956
Deaths	Europe	Male	10-19 years	Chronic kidney disease due to hypertension	Rate	1981	0.0089516	0.0178062	0.00437431
Deaths	Europe	Female	10-19 years	Chronic kidney disease due to hypertension	Rate	1981	0.00636426	0.0123295	0.00304945
Deaths	Europe	Both	10-19 years	Chronic kidney disease due to hypertension	Rate	1981	0.00768852	0.0147913	0.00380942
Deaths	Europe	Male	<5 years	Chronic kidney disease due to glomerulonephritis	Rate	1981	0.587563	0.806284	0.418241
Deaths	Europe	Female	<5 years	Chronic kidney disease due to glomerulonephritis	Rate	1981	0.47123	0.624047	0.339357
Deaths	Europe	Both	<5 years	Chronic kidney disease due to glomerulonephritis	Rate	1981	0.530769	0.701424	0.39117
Deaths	Europe	Male	5-9 years	Chronic kidney disease due to glomerulonephritis	Rate	1981	0.122728	0.181919	0.0750519
Deaths	Europe	Female	5-9 years	Chronic kidney disease due to glomerulonephritis	Rate	1981	0.107788	0.15837	0.0680758
Deaths	Europe	Both	5-9 years	Chronic kidney disease due to glomerulonephritis	Rate	1981	0.115435	0.168609	0.0722405
Deaths	Europe	Male	<1 year	Chronic kidney disease due to glomerulonephritis	Rate	1981	2.24864	3.15863	1.59537
Deaths	Europe	Female	<1 year	Chronic kidney disease due to glomerulonephritis	Rate	1981	1.72607	2.40599	1.20502
Deaths	Europe	Both	<1 year	Chronic kidney disease due to glomerulonephritis	Rate	1981	1.99379	2.7271	1.42425
Deaths	Europe	Male	2-4 years	Chronic kidney disease due to glomerulonephritis	Rate	1981	0.100485	0.158867	0.0557916
Deaths	Europe	Female	2-4 years	Chronic kidney disease due to glomerulonephritis	Rate	1981	0.0815088	0.125762	0.0507061
Deaths	Europe	Both	2-4 years	Chronic kidney disease due to glomerulonephritis	Rate	1981	0.091218	0.138151	0.0564079
Deaths	Europe	Male	<20 years	Chronic kidney disease due to glomerulonephritis	Rate	1981	0.281878	0.340367	0.223916
Deaths	Europe	Female	<20 years	Chronic kidney disease due to glomerulonephritis	Rate	1981	0.241645	0.297981	0.193448
Deaths	Europe	Both	<20 years	Chronic kidney disease due to glomerulonephritis	Rate	1981	0.262238	0.316728	0.212142
Deaths	Europe	Male	10-19 years	Chronic kidney disease due to glomerulonephritis	Rate	1981	0.213109	0.281328	0.150867
[truncated: 132,857 more rows]
